# Supplementary material for: Molecular mechanisms of fission in echinoderms: Transcriptome analysis
Source: PLoS One. 2018 Apr 12;13(4):e0195836. doi: 10.1371/journal.pone.0195836 (PMC5897022; doi:10.1371/journal.pone.0195836)
Supplement: S2 Fig — TIMP proteins with metzincin-binding interface are denoted by red color, green frame borders group of tensilins. (ZIP) [file pone.0195836.s002.zip]

Archive with 1 entries (1 files):
- TIMP tree.png
