# Supplementary material for: Molecular mechanisms of fission in echinoderms: Transcriptome analysis
Source: PLoS One. 2018 Apr 12;13(4):e0195836. doi: 10.1371/journal.pone.0195836 (PMC5897022; doi:10.1371/journal.pone.0195836)
Supplement: S1 Table — (ZIP) [file pone.0195836.s003.zip]

Archive with 1 entries (1 files):
- Cs_final.blast.xls
