# Supplementary material for: Molecular mechanisms of fission in echinoderms: Transcriptome analysis
Source: PLoS One. 2018 Apr 12;13(4):e0195836. doi: 10.1371/journal.pone.0195836 (PMC5897022; doi:10.1371/journal.pone.0195836)
Supplement: S1 Table — (ZIP) [file pone.0195836.s003.zip › Cs_final.blast.xls]

## Sheet: Cs_final.blast
Sequence ID	Gene name (top BLAST hit)	Accession No.	Species	E-value	Percent Identity (%)	Query coverage (%)	Sequence length (nt)	intact	fission
Cs-gene3446_i0_len1308	26S protease regulatory subunit 4	gi|405964277|gb|EKC29780.1|	Crassostrea gigas	1e-104	65.45	75	1308	-	+
Cs-gene1795_i0_len1659	Type III restriction enzyme, res subunit	gi|1000291572|gb|KXK52829.1|	Chlorobi bacterium OLB7	0.0	84.71	99	1659	-	-
Cs-gene10970_i0_len576	hypothetical protein AC249_AIPGENE20192	gi|999975053|gb|KXJ14227.1|	Exaiptasia pallida	3e-22	52.49	94	576	-	+
Cs-gene10970_i0_len576	Zinc finger and SCAN domain-containing protein 22	gi|999968091|gb|KXJ07265.1|	Exaiptasia pallida	2e-21	51.93	94	576	-	+
Cs-gene4111_i0_len1203	antistasin	gi|974030317|gb|ALY05313.1|	Clytia hemisphaerica	2e-15	66.67	22	1203	+	-
Cs-gene9954_i0_len639	RNA-directed DNA polymerase from mobile element jockey	gi|999972314|gb|KXJ11488.1|	Exaiptasia pallida	3e-74	73.81	99	639	-	-
Cs-gene14539_i0_len420	PREDICTED: zinc finger protein OZF-like	gi|961751709|ref|XP_014936480.1|	Acinonyx jubatus	1e-23	59.66	90	420	-	+
Cs-gene19126_i0_len336	cytochrome c oxidase assembly protein COX16 homolog, mitochondrial-like	gi|1229152032|ref|XP_022088601.1|	Acanthaster planci	1e-32	82.35	76	336	-	-
Cs-gene13936_i0_len438	PREDICTED: uncharacterized protein LOC106113188, partial	gi|910317225|ref|XP_013161376.1|	Papilio xuthus	1e-19	53.90	94	438	-	-
Cs-gene13936_i0_len438	reverse transcriptase, partial	gi|57506562|dbj|BAD86652.1|	Bombyx mori	1e-19	52.45	95	438	-	-
Cs-gene855_i0_len2082	protein Skeletor, isoforms B/C-like	gi|1229137541|ref|XP_022080796.1|	Acanthaster planci	2e-152	54.79	90	2082	-	-
Cs-gene1841_i1_len1644	5-histidylcysteine sulfoxide synthase	gi|1002096465|gb|AMM72581.1|	Paracentrotus lividus	1e-170	71.40	78	1644	+	+
Cs-gene6206_i1_len252	Ubiquitin-conjugating enzyme E2 Z	gi|646716815|gb|KDR19901.1|	Zootermopsis nevadensis	3e-08	57.89	89	252	-	-
Cs-gene1423_i0_len1794	zinc finger homeobox protein 4-like	gi|1229158182|ref|XP_022091905.1|	Acanthaster planci	4e-75	62.89	51	1794	+	-
Cs-gene10119_i0_len628	PREDICTED: uncharacterized protein LOC100889372	gi|780027734|ref|XP_011666251.1|	Strongylocentrotus purpuratus	2e-39	70.21	67	628	-	+
Cs-gene10119_i0_len628	putative RNA-directed DNA polymerase from transposon X-element	gi|999973190|gb|KXJ12364.1|	Exaiptasia pallida	3e-42	66.90	98	628	-	+
Cs-gene19730_i0_len330	PREDICTED: DET1- and DDB1-associated protein 1	gi|72004324|ref|XP_782211.1|	Strongylocentrotus purpuratus	2e-40	82.18	90	330	+	+
Cs-gene1428_i0_len1791	late secretory pathway protein AVL9 homolog	gi|1229171434|ref|XP_022099015.1|	Acanthaster planci	2e-76	60.64	61	1791	+	+
Cs-gene37250_i0_len225	PREDICTED: uncharacterized protein LOC585101	gi|390363834|ref|XP_790033.2|	Strongylocentrotus purpuratus	4e-10	76.00	63	225	-	-
Cs-gene37250_i0_len225	PREDICTED: tyrosine-protein kinase receptor Tie-1-like	gi|779989405|ref|XP_011666932.1|	Strongylocentrotus purpuratus	4e-10	82.98	61	225	-	-
Cs-gene30599_i0_len252	PREDICTED: uncharacterized protein LOC109462922	gi|1126166561|ref|XP_019615109.1|	Branchiostoma belcheri	1e-21	73.49	94	252	-	-
Cs-gene27961_i0_len264	PREDICTED: RNA-directed DNA polymerase from mobile element jockey-like	gi|957833194|ref|XP_014666646.1|	Priapulus caudatus	7e-06	63.64	73	264	-	+
Cs-gene8909_i0_len723	uncharacterized protein LOC110986792	gi|1229182169|ref|XP_022104693.1|	Acanthaster planci	2e-24	53.78	85	723	+	-
Cs-gene8909_i0_len723	PREDICTED: hydroxylysine kinase isoform X2	gi|390341227|ref|XP_001182055.2|	Strongylocentrotus purpuratus	2e-17	49.55	86	723	+	-
Cs-gene7651_i0_len837	PREDICTED: lysosome-associated membrane glycoprotein 1-like	gi|1126211017|ref|XP_019639284.1|	Branchiostoma belcheri	4e-07	42.31	62	837	-	+
Cs-gene7209_i0_len879	solute carrier family 12 member 4-like isoform X2	gi|1229192304|ref|XP_022110097.1|	Acanthaster planci	9e-111	88.99	77	879	+	-
Cs-gene7285_i0_len873	PREDICTED: ATP synthase mitochondrial F1 complex assembly factor 2-like	gi|585694391|ref|XP_006821816.1|	Saccoglossus kowalevskii	1e-108	73.98	90	873	+	+
Cs-gene2011_i2_len942	PREDICTED: RNA-directed DNA polymerase from mobile element jockey-like	gi|1005494349|ref|XP_015749807.1|	Acropora digitifera	1e-58	59.21	93	942	+	+
Cs-gene1310_i9_len495	PREDICTED: uncharacterized protein LOC107356278	gi|1005483442|ref|XP_015778395.1|	Acropora digitifera	5e-31	67.42	80	495	-	-
Cs-gene1310_i9_len495	ATP-dependent DNA helicase pif1	gi|999972973|gb|KXJ12147.1|	Exaiptasia pallida	2e-29	64.10	93	495	-	-
Cs-gene16416_i0_len378	PREDICTED: UPF0545 protein C22orf39 homolog	gi|1007783178|ref|XP_015828601.1|	Nothobranchius furzeri	7e-19	58.49	84	378	-	-
Cs-gene10818_i0_len582	uncharacterized protein LOC110983678 isoform X3	gi|1229171052|ref|XP_022098813.1|	Acanthaster planci	9e-66	83.45	72	582	+	+
Cs-gene10818_i0_len582	Peptide methionine sulfoxide reductase msrB-like, partial	gi|938070566|gb|KPP69199.1|	Scleropages formosus	2e-55	80.49	63	582	+	+
Cs-gene24284_i0_len285	uncharacterized protein LOC111122687	gi|1242762176|ref|XP_022320264.1|	Crassostrea virginica	3e-07	69.09	58	285	-	-
Cs-gene9278_i0_len692	PREDICTED: uncharacterized protein LOC107344234	gi|1005456477|ref|XP_015765369.1|	Acropora digitifera	5e-59	74.71	75	692	-	+
Cs-gene9278_i0_len692	PREDICTED: plexin A3-like	gi|1005463408|ref|XP_015768723.1|	Acropora digitifera	6e-54	73.68	74	692	-	+
Cs-gene10306_i0_len618	protein LSM14 homolog A-like isoform X1	gi|1229179719|ref|XP_022103383.1|	Acanthaster planci	1e-25	78.79	45	618	-	-
Cs-gene11365_i0_len552	uncharacterized protein LOC110990505	gi|1229194483|ref|XP_022111234.1|	Acanthaster planci	2e-07	50.00	70	552	-	-
Cs-gene11365_i0_len552	putative DNA polymerase	gi|999968183|gb|KXJ07357.1|	Exaiptasia pallida	2e-06	47.31	86	552	-	-
Cs-gene4550_i0_len1146	Transposon TX1 uncharacterized 149 kDa protein	gi|999968769|gb|KXJ07943.1|	Exaiptasia pallida	4e-36	63.43	60	1146	+	+
Cs-gene4550_i0_len1146	PREDICTED: ATP-binding cassette sub-family A member 1-like, partial	gi|585650454|ref|XP_006814583.1|	Saccoglossus kowalevskii	1e-31	56.94	55	1146	+	+
Cs-gene9845_i0_len648	type-1 angiotensin II receptor-associated protein-like	gi|1229154886|ref|XP_022090118.1|	Acanthaster planci	2e-41	60.57	78	648	+	+
Cs-gene1973_i0_len1608	PREDICTED: glutamyl-tRNA(Gln) amidotransferase subunit A, chloroplastic/mitochondrial	gi|115722904|ref|XP_782152.2|	Strongylocentrotus purpuratus	1e-169	70.53	95	1608	-	-
Cs-gene6863_i0_len907	PREDICTED: LOW QUALITY PROTEIN: lipase maturation factor 2	gi|390356008|ref|XP_788922.3|	Strongylocentrotus purpuratus	8e-102	79.20	82	907	+	-
Cs-gene14038_i0_len435	PREDICTED: uncharacterized protein LOC106811605	gi|957840938|ref|XP_014670792.1|	Priapulus caudatus	2e-06	63.64	38	435	-	-
Cs-gene21396_i0_len309	PREDICTED: uncharacterized protein LOC105907589	gi|831317438|ref|XP_012691407.1|	Clupea harengus	2e-12	68.75	77	309	-	-
Cs-gene21396_i0_len309	polyprotein	gi|32479133|gb|AAN12398.1|	Tetraodon nigroviridis	8e-12	71.88	86	309	-	-
Cs-gene5512_i0_len1038	PREDICTED: rho GTPase-activating protein 12-like	gi|585713888|ref|XP_006825172.1|	Saccoglossus kowalevskii	8e-80	64.06	99	1038	-	+
Cs-gene8862_i0_len726	PREDICTED: macrophage mannose receptor 1	gi|780059210|ref|XP_011670181.1|	Strongylocentrotus purpuratus	3e-31	64.79	66	726	-	-
Cs-gene1309_i0_len1845	PREDICTED: uncharacterized protein KIAA1841 homolog	gi|780154738|ref|XP_797202.4|	Strongylocentrotus purpuratus	1e-156	66.27	93	1845	+	-
Cs-gene1309_i0_len1845	KIAA1841 protein	gi|313661466|ref|NP_001186348.1|	Gallus gallus	1e-134	60.03	90	1845	+	-
Cs-gene7046_i0_len894	uncharacterized protein LOC110253905, partial	gi|1191075275|ref|XP_020916516.1|	Exaiptasia pallida	1e-79	62.25	99	894	+	-
Cs-gene7046_i0_len894	PREDICTED: RNA-directed DNA polymerase from mobile element jockey-like	gi|1005432287|ref|XP_015753740.1|	Acropora digitifera	3e-80	62.50	99	894	+	-
Cs-gene4325_i0_len1176	PREDICTED: NAD-dependent protein deacetylase sirtuin-7-like	gi|1126167523|ref|XP_019615627.1|	Branchiostoma belcheri	4e-141	71.66	95	1176	+	-
Cs-gene737_i1_len2136	rho GTPase-activating protein 5-like isoform X11	gi|1229169175|ref|XP_022097803.1|	Acanthaster planci	7e-37	47.17	63	2136	-	-
Cs-gene1530_i0_len1749	uncharacterized protein LOC110983880 isoform X3	gi|1229171784|ref|XP_022099202.1|	Acanthaster planci	2e-66	48.99	84	1749	-	-
Cs-gene13488_i0_len453	PREDICTED: COMM domain-containing protein 4-like	gi|1020406385|ref|XP_016117976.1|	Sinocyclocheilus grahami	5e-27	73.47	65	453	-	-
Cs-gene37356_i0_len225	PREDICTED: probable tRNA(His) guanylyltransferase	gi|1005459558|ref|XP_015766860.1|	Acropora digitifera	7e-13	90.00	53	225	-	+
Cs-gene19313_i0_len333	PREDICTED: histone-lysine N-methyltransferase, H3 lysine-79 specific-like	gi|1126205923|ref|XP_019636516.1|	Branchiostoma belcheri	1e-28	71.70	95	333	-	+
Cs-gene26052_i0_len276	PREDICTED: uncharacterized protein LOC102802086	gi|585709803|ref|XP_006824419.1|	Saccoglossus kowalevskii	2e-13	70.00	74	276	-	-
Cs-gene26052_i0_len276	PREDICTED: RNA-directed DNA polymerase from mobile element jockey-like	gi|1005428538|ref|XP_015751996.1|	Acropora digitifera	1e-09	67.19	67	276	-	-
Cs-gene27037_i0_len270	PREDICTED: uncharacterized protein K02A2.6-like	gi|1129985598|ref|XP_019749496.1|	Hippocampus comes	5e-15	65.88	93	270	-	+
Cs-gene27037_i0_len270	Retrovirus-related Pol polyprotein from transposon 17.6	gi|999976341|gb|KXJ15515.1|	Exaiptasia pallida	6e-14	64.37	91	270	-	+
Cs-gene10025_i0_len634	PREDICTED: uncharacterized protein LOC105847946, partial	gi|828225263|ref|XP_012563268.1|	Hydra vulgaris	8e-22	54.19	72	634	-	-
Cs-gene11704_i0_len531	PREDICTED: sepiapterin reductase	gi|974092832|ref|XP_015244751.1|	Cyprinodon variegatus	2e-17	53.37	91	531	-	-
Cs-gene11225_i0_len560	RNA-directed DNA polymerase from mobile element jockey	gi|999968288|gb|KXJ07462.1|	Exaiptasia pallida	3e-06	46.81	68	560	-	+
Cs-gene16064_i0_len384	uncharacterized protein LOC108180310	gi|1207156215|ref|XP_017208158.2|	Danio rerio	6e-12	71.01	53	384	-	+
Cs-gene10198_i0_len624	hypothetical protein CAPTEDRAFT_202396	gi|443704731|gb|ELU01636.1|	Capitella teleta	1e-41	61.04	74	624	-	+
Cs-gene10198_i0_len624	Transposable element Tcb1 transposase, partial	gi|675374278|gb|KFM67180.1|	Stegodyphus mimosarum	6e-40	60.48	97	624	-	+
Cs-gene7075_i0_len891	PREDICTED: neural cell adhesion molecule 1-like	gi|780003397|ref|XP_011683368.1|	Strongylocentrotus purpuratus	6e-50	58.82	89	891	-	-
Cs-gene2531_i0_len1482	heparan sulfate glucosamine 3-O-sulfotransferase 5-like	gi|1229165020|ref|XP_022095575.1|	Acanthaster planci	2e-71	62.63	57	1482	-	-
Cs-gene447_i1_len2289	PREDICTED: eukaryotic translation initiation factor 5B	gi|780120481|ref|XP_011677846.1|	Strongylocentrotus purpuratus	2e-101	86.51	28	2289	+	-
Cs-gene2631_i0_len1458	cullin-associated NEDD8-dissociated protein 1-like	gi|1229180121|ref|XP_022103590.1|	Acanthaster planci	0.0	89.01	95	1458	-	-
Cs-gene5656_i0_len1023	uncharacterized protein C7orf57-like	gi|1229133160|ref|XP_022110891.1|	Acanthaster planci	3e-69	57.23	87	1023	-	+
Cs-gene8105_i1_len654	transmembrane protein 127-like	gi|1229137554|ref|XP_022080803.1|	Acanthaster planci	2e-26	71.19	51	654	-	-
Cs-gene3305_i0_len1332	PREDICTED: carboxylesterase 5A	gi|115910701|ref|XP_782948.2|	Strongylocentrotus purpuratus	2e-112	61.98	97	1332	+	-
Cs-gene11613_i0_len537	uncharacterized protein LOC110988160	gi|1229186715|ref|XP_022107128.1|	Acanthaster planci	1e-25	60.00	98	537	-	+
Cs-gene90_i2_len2052	putative RNA-directed DNA polymerase from transposon BS	gi|999976425|gb|KXJ15599.1|	Exaiptasia pallida	4e-154	63.64	92	2052	+	-
Cs-gene1698_i0_len1684	PREDICTED: uncharacterized protein LOC577309	gi|780043519|ref|XP_011668460.1|	Strongylocentrotus purpuratus	1e-57	57.19	84	1684	-	-
Cs-gene3518_i0_len1293	PREDICTED: glycine amidinotransferase, mitochondrial	gi|1079739644|ref|XP_018539146.1|	Lates calcarifer	0.0	79.58	98	1293	+	+
Cs-gene2394_i0_len1509	protein IWS1 homolog	gi|1229186608|ref|XP_022107076.1|	Acanthaster planci	3e-87	70.47	50	1509	+	+
Cs-gene17777_i0_len354	PREDICTED: uncharacterized protein LOC100893948	gi|780144911|ref|XP_011681180.1|	Strongylocentrotus purpuratus	6e-21	62.16	90	354	-	+
Cs-gene29137_i0_len258	PREDICTED: uncharacterized protein LOC108086360, partial	gi|1036684616|ref|XP_017038754.1|	Drosophila ficusphila	2e-12	69.23	76	258	-	-
Cs-gene29137_i0_len258	putative RNA-directed DNA polymerase from transposon X-element, partial	gi|999965796|gb|KXJ04974.1|	Exaiptasia pallida	2e-10	70.91	64	258	-	-
Cs-gene10675_i0_len591	predicted protein	gi|156395593|ref|XP_001637195.1|	Nematostella vectensis	7e-43	70.55	74	591	-	-
Cs-gene10675_i0_len591	PREDICTED: UDP-N-acetylglucosamine/UDP-glucose/GDP-mannose transporter-like	gi|291242213|ref|XP_002741002.1|	Saccoglossus kowalevskii	1e-40	72.46	70	591	-	-
Cs-gene18447_i0_len345	PREDICTED: dynein light chain roadblock-type 2	gi|642929539|ref|XP_975222.3|	Tribolium castaneum	3e-19	95.74	41	345	-	-
Cs-gene31426_i0_len246	dynein gamma chain, flagellar outer arm-like	gi|1229139214|ref|XP_022081686.1|	Acanthaster planci	2e-25	88.52	74	246	-	-
Cs-gene23321_i0_len294	PREDICTED: uncharacterized protein LOC753896	gi|780113161|ref|XP_011676824.1|	Strongylocentrotus purpuratus	5e-23	82.76	88	294	-	-
Cs-gene23321_i0_len294	PREDICTED: tigger transposable element-derived protein 6-like	gi|828197712|ref|XP_012553979.1|	Hydra vulgaris	7e-16	71.19	85	294	-	-
Cs-gene5502_i0_len1038	MULTISPECIES: acyl-CoA dehydrogenase	gi|518028068|ref|WP_019198276.1|	Bradyrhizobiaceae	0.0	100.00	100	1038	-	-
Cs-gene3382_i1_len1218	PREDICTED: uncharacterized protein LOC578978 isoform X9	gi|780003189|ref|XP_011683138.1|	Strongylocentrotus purpuratus	3e-29	59.06	64	1218	-	+
Cs-gene3382_i1_len1218	PREDICTED: hyalin-like isoform X2	gi|780003140|ref|XP_011683094.1|	Strongylocentrotus purpuratus	3e-30	61.27	43	1218	-	+
Cs-gene1075_i0_len1950	PREDICTED: protein FAM161B	gi|115728581|ref|XP_797361.2|	Strongylocentrotus purpuratus	6e-131	60.86	97	1950	-	-
Cs-gene8652_i0_len744	PREDICTED: viral IAP-associated factor homolog isoform X1	gi|291237284|ref|XP_002738565.1|	Saccoglossus kowalevskii	3e-103	81.78	95	744	-	-
Cs-gene4656_i0_len1137	dual specificity mitogen-activated protein kinase kinase 2-like	gi|1229145047|ref|XP_022084828.1|	Acanthaster planci	2e-156	83.44	83	1137	-	+
Cs-gene25071_i0_len282	putative RNA-directed DNA polymerase from transposon BS	gi|999966273|gb|KXJ05449.1|	Exaiptasia pallida	2e-15	80.65	66	282	-	-
Cs-gene10627_i0_len594	PREDICTED: cysteine and glycine-rich protein 2 isoform X1	gi|72059094|ref|XP_787593.1|	Strongylocentrotus purpuratus	5e-65	78.49	94	594	-	+
Cs-gene7600_i0_len843	laminin subunit alpha-like isoform X2	gi|1229129099|ref|XP_022089419.1|	Acanthaster planci	6e-96	83.50	71	843	-	+
Cs-gene5956_i0_len993	PREDICTED: uncharacterized protein LOC109202544	gi|1110947822|ref|XP_019215824.1|	Oreochromis niloticus	8e-69	66.80	75	993	-	+
Cs-gene27173_i0_len267	hypothetical protein AC249_AIPGENE19845	gi|999976295|gb|KXJ15469.1|	Exaiptasia pallida	2e-07	62.26	55	267	-	-
Cs-gene27173_i0_len267	52 kDa repressor of the inhibitor of the protein kinase-like	gi|1242733213|ref|XP_022311666.1|	Crassostrea virginica	2e-06	58.62	61	267	-	-
Cs-gene462_i0_len2472	PREDICTED: DNA-directed RNA polymerase I subunit RPA43-like, partial	gi|780147476|ref|XP_011681533.1|	Strongylocentrotus purpuratus	6e-34	61.90	20	2472	+	-
Cs-gene3671_i0_len1269	DNA-directed RNA polymerase III subunit RPC4-like	gi|1229126536|ref|XP_022083769.1|	Acanthaster planci	3e-49	52.06	93	1269	+	-
Cs-gene16234_i0_len381	PREDICTED: uncharacterized protein LOC108701822	gi|1069394157|ref|XP_018092328.1|	Xenopus laevis	2e-13	62.07	69	381	-	+
Cs-gene16234_i0_len381	Transposon Ty3-G Gag-Pol polyprotein	gi|999988875|gb|KXJ27943.1|	Exaiptasia pallida	2e-13	59.05	83	381	-	+
Cs-gene17891_i0_len354	acyltransferase	gi|503145621|ref|WP_013380282.1|	Eubacterium limosum	5e-09	81.40	51	354	+	-
Cs-gene9047_i0_len712	uncharacterized protein LOC110985605	gi|1229177949|ref|XP_022102427.1|	Acanthaster planci	2e-26	62.24	60	712	-	+
Cs-gene9047_i0_len712	CD48 antigen	gi|808879187|gb|KKF27271.1|	Larimichthys crocea	7e-25	63.56	66	712	-	+
Cs-gene12165_i0_len507	PREDICTED: secernin-2-like	gi|291241774|ref|XP_002740786.1|	Saccoglossus kowalevskii	4e-35	60.59	95	507	-	-
Cs-gene12397_i0_len495	glycerol-3-phosphate acyltransferase 1, mitochondrial-like isoform X6	gi|1229170025|ref|XP_022098265.1|	Acanthaster planci	3e-46	71.52	95	495	-	-
Cs-gene11330_i1_len480	hypothetical protein AC249_AIPGENE24246	gi|999983840|gb|KXJ22981.1|	Exaiptasia pallida	9e-13	49.04	99	480	-	+
Cs-gene11330_i1_len480	putative reverse transcriptase	gi|14285211|gb|AAK58879.1|AF355375_1	Takifugu rubripes	6e-09	45.58	91	480	-	+
Cs-gene11927_i0_len519	PREDICTED: uncharacterized protein LOC106530168, partial	gi|928063293|ref|XP_013881204.1|	Austrofundulus limnaeus	1e-07	52.78	60	519	-	-
Cs-gene5018_i0_len1092	nucleoside diphosphate-linked moiety X motif 6-like isoform X1	gi|1229147453|ref|XP_022086136.1|	Acanthaster planci	4e-85	66.45	79	1092	-	-
Cs-gene41157_i0_len213	PREDICTED: uncharacterized protein LOC107356640	gi|1005484152|ref|XP_015778735.1|	Acropora digitifera	1e-10	78.85	73	213	-	-
Cs-gene41157_i0_len213	PREDICTED: protein NYNRIN-like	gi|946671639|ref|XP_014432217.1|	Pelodiscus sinensis	2e-06	84.09	62	213	-	-
Cs-gene2145_i1_len291	PREDICTED: 2,3-bisphosphoglycerate-independent phosphoglycerate mutase	gi|780136301|ref|XP_011680034.1|	Strongylocentrotus purpuratus	2e-25	86.96	71	291	-	-
Cs-gene1720_i5_len1632	PREDICTED: microfibril-associated glycoprotein 4-like	gi|919034299|ref|XP_013400764.1|	Lingula anatina	1e-51	61.40	63	1632	+	-
Cs-gene4091_i6_len249	fibrinogen related protein 3.3 precursor	gi|28875402|gb|AAO59915.1|AF515461_1	Biomphalaria glabrata	4e-06	46.84	95	249	-	-
Cs-gene5559_i0_len1032	protein YIF1B-like isoform X2	gi|1229193349|ref|XP_022110646.1|	Acanthaster planci	5e-139	77.29	88	1032	+	-
Cs-gene7050_i0_len894	PREDICTED: RNA-directed DNA polymerase from mobile element jockey-like	gi|1005432287|ref|XP_015753740.1|	Acropora digitifera	3e-46	58.01	93	894	+	+
Cs-gene38395_i0_len222	hypothetical protein OCBIM_22008174mg	gi|918325397|gb|KOF91801.1|	Octopus bimaculoides	1e-12	82.69	70	222	-	+
Cs-gene11827_i0_len525	PREDICTED: organic cation transporter protein-like	gi|780165060|ref|XP_011683651.1|	Strongylocentrotus purpuratus	2e-29	56.65	95	525	-	-
Cs-gene8387_i0_len768	zinc finger C4H2 domain-containing protein-like	gi|1238880574|ref|XP_013785123.2|	Limulus polyphemus	6e-52	62.55	89	768	+	+
Cs-gene9065_i1_len507	outer membrane usher protein fimD	gi|649974868|gb|KDT00569.1|	Escherichia coli 2-011-08_S1_C3	9e-13	55.86	86	507	-	-
Cs-gene4925_i0_len1104	PREDICTED: KN motif and ankyrin repeat domain-containing protein 1	gi|115625750|ref|XP_780657.2|	Strongylocentrotus purpuratus	4e-21	59.49	46	1104	-	+
Cs-gene915_i0_len2048	uncharacterized protein LOC111120285	gi|1242755573|ref|XP_022316718.1|	Crassostrea virginica	4e-96	55.03	73	2048	-	+
Cs-gene4069_i0_len1212	PREDICTED: tachykinin-like peptides receptor 99D	gi|72077792|ref|XP_783326.1|	Strongylocentrotus purpuratus	7e-114	69.92	93	1212	+	-
Cs-gene3254_i1_len702	carboxypeptidase D-like	gi|1229133732|ref|XP_022111952.1|	Acanthaster planci	2e-33	67.63	59	702	-	+
Cs-gene14294_i0_len429	uncharacterized protein LOC110239104	gi|1191045739|ref|XP_020900468.1|	Exaiptasia pallida	6e-34	66.14	88	429	-	+
Cs-gene14294_i0_len429	putative RNA-directed DNA polymerase from transposon BS, partial	gi|999965942|gb|KXJ05120.1|	Exaiptasia pallida	2e-31	66.14	88	429	-	+
Cs-gene833_i0_len2097	putative methyltransferase NSUN7	gi|1229157637|ref|XP_022091611.1|	Acanthaster planci	0.0	65.82	99	2097	+	+
Cs-gene3993_i0_len1224	PREDICTED: uncharacterized protein LOC102801828	gi|585671163|ref|XP_006818003.1|	Saccoglossus kowalevskii	2e-22	46.48	64	1224	+	-
Cs-gene3993_i0_len1224	PREDICTED: sushi, von Willebrand factor type A, EGF and pentraxin domain-containing protein 1-like	gi|1126165246|ref|XP_019614393.1|	Branchiostoma belcheri	1e-22	45.93	74	1224	+	-
Cs-gene8164_i0_len789	PREDICTED: uncharacterized protein LOC105436430	gi|780024410|ref|XP_011665740.1|	Strongylocentrotus purpuratus	7e-33	54.35	87	789	-	+
Cs-gene22226_i0_len303	PREDICTED: uncharacterized protein LOC107353491	gi|1005477095|ref|XP_015775307.1|	Acropora digitifera	3e-10	63.08	63	303	-	+
Cs-gene3174_i1_len1062	NLRP3	gi|1235720455|gb|ASU91533.1|	Apostichopus japonicus	2e-77	67.48	92	1062	-	+
Cs-gene8278_i0_len780	PREDICTED: cadherin-related tumor suppressor	gi|985386001|ref|XP_015367300.1|	Diuraphis noxia	6e-09	56.34	27	780	-	-
Cs-gene16883_i0_len369	uncharacterized protein LOC110444964, partial	gi|1207990296|ref|XP_021345000.1|	Mizuhopecten yessoensis	2e-06	68.33	49	369	-	+
Cs-gene16308_i0_len381	Transposon Tf2-6 polyprotein	gi|999976472|gb|KXJ15646.1|	Exaiptasia pallida	9e-26	63.06	87	381	-	-
Cs-gene3034_i0_len1380	hypothetical protein BRAFLDRAFT_98594	gi|260817557|ref|XP_002603652.1|	Branchiostoma floridae	9e-33	44.02	96	1380	-	+
Cs-gene6477_i1_len654	PREDICTED: ubiquilin-4-like	gi|957836332|ref|XP_014668337.1|	Priapulus caudatus	1e-14	75.90	57	654	-	+
Cs-gene6057_i0_len984	PREDICTED: dexamethasone-induced Ras-related protein 1-like	gi|390349003|ref|XP_780235.3|	Strongylocentrotus purpuratus	2e-124	80.43	84	984	+	+
Cs-gene44006_i0_len207	PREDICTED: uncharacterized protein LOC108678208	gi|1067076925|ref|XP_018022064.1|	Hyalella azteca	1e-08	73.91	67	207	-	-
Cs-gene44006_i0_len207	PREDICTED: RNA-directed DNA polymerase from mobile element jockey-like	gi|1067083515|ref|XP_018025620.1|	Hyalella azteca	7e-08	73.91	67	207	-	-
Cs-gene5324_i0_len1056	porphobilinogen deaminase-like isoform X1	gi|1229192956|ref|XP_022110430.1|	Acanthaster planci	7e-139	74.86	97	1056	+	-
Cs-gene6381_i0_len957	PREDICTED: usherin	gi|780031693|ref|XP_011666777.1|	Strongylocentrotus purpuratus	3e-119	74.76	99	957	-	+
Cs-gene5672_i0_len1023	Endoplasmic reticulum resident protein 44	gi|999981623|gb|KXJ20797.1|	Exaiptasia pallida	8e-66	66.54	76	1023	-	+
Cs-gene10860_i0_len579	PREDICTED: protein Simiate-like	gi|1126203364|ref|XP_019635118.1|	Branchiostoma belcheri	3e-49	63.04	95	579	+	-
Cs-gene3467_i0_len1302	PREDICTED: beta-1,3-galactosyltransferase 1-like	gi|390354193|ref|XP_003728271.1|	Strongylocentrotus purpuratus	6e-75	65.43	61	1302	-	-
Cs-gene5144_i0_len1077	PREDICTED: heparan-sulfate 6-O-sulfotransferase 2-like isoform X2	gi|1126202951|ref|XP_019634898.1|	Branchiostoma belcheri	7e-131	78.75	80	1077	-	-
Cs-gene32260_i0_len243	PREDICTED: serine/threonine-protein phosphatase 4 regulatory subunit 4 isoform X8	gi|780158815|ref|XP_011682763.1|	Strongylocentrotus purpuratus	7e-15	85.71	59	243	-	+
Cs-gene34723_i0_len234	beta-centractin	gi|1176097115|ref|XP_020619181.1|	Orbicella faveolata	1e-12	100.00	42	234	-	-
Cs-gene15110_i0_len405	uncharacterized protein LOC111124132	gi|1242766744|ref|XP_022322704.1|	Crassostrea virginica	4e-10	54.69	91	405	-	-
Cs-gene15110_i0_len405	zinc finger MYM-type protein 1-like	gi|1233202651|ref|XP_022200352.1|	Nilaparvata lugens	2e-08	69.62	59	405	-	-
Cs-gene2042_i1_len1500	PREDICTED: glucosidase 2 subunit beta	gi|780189273|ref|XP_011663154.1|	Strongylocentrotus purpuratus	2e-68	75.29	74	1500	-	-
Cs-gene1182_i0_len1899	nudC domain-containing protein 1-like	gi|1229140441|ref|XP_022082345.1|	Acanthaster planci	0.0	68.18	96	1899	+	-
Cs-gene30110_i0_len252	hypothetical protein AC249_AIPGENE28753	gi|999972882|gb|KXJ12056.1|	Exaiptasia pallida	2e-06	69.57	55	252	-	+
Cs-gene12002_i0_len515	uncharacterized protein LOC110450508	gi|1207929032|ref|XP_021353734.1|	Mizuhopecten yessoensis	3e-22	59.41	84	515	-	+
Cs-gene102_i1_len3414	F-spondin-like protein precursor	gi|269785151|ref|NP_001161531.1|	Saccoglossus kowalevskii	6e-116	57.52	39	3414	-	-
Cs-gene2474_i0_len1491	hypothetical protein CAPTEDRAFT_224969	gi|443714729|gb|ELU07006.1|	Capitella teleta	4e-53	54.25	87	1491	+	+
Cs-gene2474_i0_len1491	importin subunit alpha-8-like isoform X2	gi|1207965280|ref|XP_021373155.1|	Mizuhopecten yessoensis	4e-52	54.82	87	1491	+	+
Cs-gene11150_i0_len564	prostaglandin e synthase	gi|861634581|gb|KMQ91295.1|	Lasius niger	2e-32	66.67	72	564	-	-
Cs-gene5503_i0_len1038	protein FAM160B1	gi|1176267876|ref|XP_020635606.1|	Pogona vitticeps	1e-88	62.93	98	1038	-	-
Cs-gene11788_i0_len527	PREDICTED: zinc finger BED domain-containing protein 1-like	gi|761918573|ref|XP_011408230.1|	Amphimedon queenslandica	2e-28	63.77	79	527	-	-
Cs-gene11085_i0_len570	PREDICTED: uncharacterized protein LOC108377419	gi|1048030546|ref|XP_017489177.1|	Rhagoletis zephyria	4e-14	53.50	79	570	-	-
Cs-gene11085_i0_len570	Transposon Tf2-6 polyprotein	gi|999973864|gb|KXJ13038.1|	Exaiptasia pallida	2e-09	52.29	76	570	-	-
Cs-gene6298_i0_len963	manganese-dependent ADP-ribose/CDP-alcohol diphosphatase-like isoform X2	gi|1229192461|ref|XP_022110177.1|	Acanthaster planci	4e-61	59.79	86	963	+	-
Cs-gene10422_i0_len609	uncharacterized protein LOC110988974	gi|1229189657|ref|XP_022108695.1|	Acanthaster planci	1e-24	60.47	81	609	+	-
Cs-gene37385_i0_len225	PREDICTED: uncharacterized protein LOC107351987	gi|1005473993|ref|XP_015773776.1|	Acropora digitifera	1e-09	61.33	92	225	-	-
Cs-gene37385_i0_len225	Pro-Pol polyprotein	gi|999973310|gb|KXJ12484.1|	Exaiptasia pallida	9e-06	58.67	92	225	-	-
Cs-gene27941_i0_len264	PREDICTED: uncharacterized protein LOC106153597 isoform X2	gi|919092431|ref|XP_013383043.1|	Lingula anatina	2e-07	58.67	85	264	-	-
Cs-gene27941_i0_len264	PREDICTED: ATP-dependent DNA helicase PIF1-like	gi|1110954869|ref|XP_019217579.1|	Oreochromis niloticus	1e-06	60.00	90	264	-	-
Cs-gene6525_i0_len942	hypothetical protein BRAFLDRAFT_75840	gi|260812333|ref|XP_002600875.1|	Branchiostoma floridae	1e-35	54.28	83	942	-	-
Cs-gene6525_i0_len942	PREDICTED: tripartite motif-containing protein 2-like isoform X3	gi|1126197225|ref|XP_019631790.1|	Branchiostoma belcheri	9e-34	49.34	89	942	-	-
Cs-gene9569_i0_len669	LOW QUALITY PROTEIN: DENN domain-containing protein 4C-like	gi|1229168544|ref|XP_022097464.1|	Acanthaster planci	9e-96	84.04	95	669	-	+
Cs-gene12216_i0_len504	transcription factor BTF3 homolog 4-like	gi|1188099894|ref|XP_020796662.1|	Boleophthalmus pectinirostris	2e-49	77.50	93	504	-	-
Cs-gene1011_i0_len1986	probable ATP-dependent RNA helicase DDX52	gi|1229146935|ref|XP_022085857.1|	Acanthaster planci	0.0	87.41	65	1986	+	+
Cs-gene7777_i0_len825	induced myeloid leukemia cell differentiation protein Mcl-1 homolog	gi|1229183143|ref|XP_022105214.1|	Acanthaster planci	1e-60	72.51	61	825	+	+
Cs-gene4353_i0_len1170	U3 small nucleolar RNA-associated protein 4 homolog	gi|1229165988|ref|XP_022096102.1|	Acanthaster planci	3e-68	56.85	99	1170	+	-
Cs-gene8006_i0_len804	solute carrier family 34 member 2	gi|909821386|gb|AKU04655.1|	Apostichopus japonicus	2e-99	82.97	85	804	-	-
Cs-gene5556_i0_len1032	PREDICTED: ribonuclease P protein subunit p30-like	gi|585699217|ref|XP_006822721.1|	Saccoglossus kowalevskii	2e-61	64.73	73	1032	+	+
Cs-gene13600_i0_len450	PREDICTED: carbohydrate sulfotransferase 14-like	gi|390357930|ref|XP_799345.2|	Strongylocentrotus purpuratus	7e-48	74.47	93	450	-	-
Cs-gene16052_i0_len384	PREDICTED: V-type proton ATPase subunit G	gi|390361720|ref|XP_795926.2|	Strongylocentrotus purpuratus	1e-22	87.29	92	384	+	+
Cs-gene260_i0_len2880	PREDICTED: uncharacterized protein K02A2.6-like	gi|1101579611|ref|XP_018955546.1|	Cyprinus carpio	0.0	65.35	95	2880	-	+
Cs-gene39_i0_len4893	golgin subfamily A member 4-like isoform X3	gi|1229167373|ref|XP_022096836.1|	Acanthaster planci	1e-160	64.54	76	4893	+	-
Cs-gene8211_i0_len786	hypothetical protein XENTR_v900165841mg, partial	gi|1043419285|gb|OCA31916.1|	Xenopus tropicalis	3e-22	56.64	91	786	-	+
Cs-gene3275_i0_len1339	NLRP10	gi|1235720457|gb|ASU91534.1|	Apostichopus japonicus	9e-07	39.74	50	1339	-	-
Cs-gene19432_i0_len333	PREDICTED: uncharacterized protein LOC582122 isoform X2	gi|780003275|ref|XP_011683217.1|	Strongylocentrotus purpuratus	2e-11	53.98	95	333	-	-
Cs-gene18367_i0_len345	uncharacterized protein LOC111109348	gi|1242839812|ref|XP_022301137.1|	Crassostrea virginica	4e-14	60.00	96	345	-	-
Cs-gene6328_i1_len873	PREDICTED: mediator of RNA polymerase II transcription subunit 27	gi|780112332|ref|XP_780142.3|	Strongylocentrotus purpuratus	4e-50	62.96	74	873	+	+
Cs-gene426_i0_len2535	PREDICTED: RNA-binding protein 28	gi|390344256|ref|XP_783689.3|	Strongylocentrotus purpuratus	4e-81	60.81	58	2535	+	-
Cs-gene33500_i0_len239	PREDICTED: RNA-directed DNA polymerase from mobile element jockey-like	gi|928056199|ref|XP_013877416.1|	Austrofundulus limnaeus	1e-18	75.71	88	239	-	-
Cs-gene16032_i0_len385	hypothetical protein NEMVEDRAFT_v1g154278	gi|156324991|ref|XP_001618531.1|	Nematostella vectensis	2e-06	56.82	69	385	-	-
Cs-gene2016_i0_len1596	probable aminopeptidase NPEPL1	gi|1229163090|ref|XP_022094544.1|	Acanthaster planci	0.0	82.22	98	1596	+	-
Cs-gene3957_i0_len1227	E3 ubiquitin-protein ligase TRAF7-like isoform X2	gi|1229193056|ref|XP_022110487.1|	Acanthaster planci	7e-109	64.41	94	1227	-	-
Cs-gene3945_i0_len1230	histone acetyltransferase KAT2B-like isoform X2	gi|1229156035|ref|XP_022090750.1|	Acanthaster planci	0.0	89.02	98	1230	+	-
Cs-gene41794_i0_len213	RTJK, partial	gi|1178008755|gb|ORD93263.1|	Enterospora canceri	5e-06	72.73	76	213	-	+
Cs-gene25153_i0_len279	uncharacterized protein LOC110451837	gi|1207932739|ref|XP_021355721.1|	Mizuhopecten yessoensis	4e-10	61.36	89	279	-	+
Cs-gene25153_i0_len279	reverse transcriptase	gi|170819724|gb|ACB38666.1|	Daphnia pulex	4e-08	69.23	56	279	-	+
Cs-gene18849_i0_len339	hypothetical protein OCBIM_22025147mg	gi|918312336|gb|KOF82557.1|	Octopus bimaculoides	2e-10	72.73	64	339	-	+
Cs-gene1691_i6_len1485	PREDICTED: fibrinogen-like protein 1	gi|919019554|ref|XP_013393817.1|	Lingula anatina	1e-54	47.74	92	1485	+	+
Cs-gene4840_i2_len453	uncharacterized protein ZK1073.1-like isoform X3	gi|1229137351|ref|XP_022080692.1|	Acanthaster planci	2e-29	68.42	72	453	-	-
Cs-gene781_i0_len2136	PREDICTED: sacsin-like	gi|1126179263|ref|XP_019622025.1|	Branchiostoma belcheri	6e-118	53.05	99	2136	-	+
Cs-gene974_i0_len2004	mortalin	gi|313104728|gb|ADR31818.1|	Holothuria glaberrima	0.0	96.29	89	2004	+	+
Cs-gene15269_i0_len402	Tetratricopeptide repeat protein 28	gi|999971161|gb|KXJ10335.1|	Exaiptasia pallida	6e-20	66.67	72	402	-	-
Cs-gene3755_i0_len1254	PREDICTED: alpha-(1,3)-fucosyltransferase 6-like	gi|390337684|ref|XP_001182914.2|	Strongylocentrotus purpuratus	5e-45	50.85	70	1254	-	-
Cs-gene17676_i0_len357	PREDICTED: uncharacterized protein LOC100892812	gi|390348168|ref|XP_003726954.1|	Strongylocentrotus purpuratus	3e-20	73.26	72	357	-	+
Cs-gene17676_i0_len357	PREDICTED: RNA-directed DNA polymerase from mobile element jockey-like	gi|1108970488|ref|XP_019123801.1|	Larimichthys crocea	6e-16	58.93	93	357	-	+
Cs-gene18709_i0_len342	PREDICTED: uncharacterized protein LOC108086360, partial	gi|1036684616|ref|XP_017038754.1|	Drosophila ficusphila	3e-12	56.64	99	342	-	-
Cs-gene18709_i0_len342	RNA-directed DNA polymerase from mobile element jockey, partial	gi|999965872|gb|KXJ05050.1|	Exaiptasia pallida	5e-12	54.46	98	342	-	-
Cs-gene4570_i0_len1146	PREDICTED: leucine-rich repeat-containing protein 24-like	gi|1067073684|ref|XP_018020334.1|	Hyalella azteca	2e-19	45.15	90	1146	+	+
Cs-gene11030_i0_len573	PREDICTED: uncharacterized protein LOC106815854	gi|957851125|ref|XP_014675865.1|	Priapulus caudatus	6e-39	64.29	79	573	-	-
Cs-gene3468_i0_len1302	dynactin subunit 2-like	gi|1229135884|ref|XP_022079910.1|	Acanthaster planci	7e-142	76.43	92	1302	-	-
Cs-gene5519_i0_len1038	PREDICTED: INO80 complex subunit E	gi|390350524|ref|XP_793894.3|	Strongylocentrotus purpuratus	2e-23	60.78	44	1038	+	+
Cs-gene2576_i0_len1473	PREDICTED: NADPH:adrenodoxin oxidoreductase, mitochondrial	gi|115760455|ref|XP_790150.2|	Strongylocentrotus purpuratus	0.0	74.95	94	1473	+	-
Cs-gene7271_i1_len664	PREDICTED: RNA-directed DNA polymerase from mobile element jockey-like	gi|390344010|ref|XP_003726023.1|	Strongylocentrotus purpuratus	4e-08	60.81	33	664	-	-
Cs-gene34996_i0_len234	PREDICTED: calpain-7	gi|780017253|ref|XP_011664595.1|	Strongylocentrotus purpuratus	4e-24	80.77	99	234	-	-
Cs-gene7823_i0_len822	PREDICTED: pre-mRNA-splicing factor SYF2 isoform X1	gi|72078047|ref|XP_788894.1|	Strongylocentrotus purpuratus	4e-113	87.50	83	822	+	-
Cs-gene9508_i0_len675	S-adenosylmethionine decarboxylase proenzyme-like	gi|1229139666|ref|XP_022081930.1|	Acanthaster planci	9e-72	78.95	76	675	-	-
Cs-gene28546_i0_len261	Mediator of RNA polymerase II transcription subunit 19	gi|999978840|gb|KXJ18014.1|	Exaiptasia pallida	8e-06	71.15	60	261	-	-
Cs-gene20482_i2_len219	carboxypeptidase D-like	gi|1233169795|ref|XP_022186893.1|	Nilaparvata lugens	4e-10	73.21	71	219	-	+
Cs-gene6133_i0_len978	PREDICTED: uncharacterized protein K02A2.6-like	gi|1005468051|ref|XP_015770939.1|	Acropora digitifera	1e-76	74.67	70	978	+	+
Cs-gene27978_i0_len264	Papilin	gi|954371683|gb|KRY37828.1|	Trichinella spiralis	2e-08	59.70	76	264	-	-
Cs-gene3388_i0_len1317	agmatinase	gi|1016106489|gb|AMW91775.1|	Apostichopus japonicus	2e-168	86.07	74	1317	-	-
Cs-gene1136_i0_len1917	PREDICTED: uncharacterized protein LOC107358458	gi|1005487906|ref|XP_015780541.1|	Acropora digitifera	0.0	69.77	99	1917	+	-
Cs-gene3857_i0_len1242	PREDICTED: uncharacterized protein LOC107351986	gi|1005473991|ref|XP_015773775.1|	Acropora digitifera	1e-93	68.22	78	1242	-	+
Cs-gene3857_i0_len1242	Transposon Ty3-G Gag-Pol polyprotein	gi|999990678|gb|KXJ29698.1|	Exaiptasia pallida	3e-73	63.13	82	1242	-	+
Cs-gene6104_i0_len981	trinucleotide repeat-containing gene 6C protein-like isoform X3	gi|1229159279|ref|XP_022092499.1|	Acanthaster planci	3e-28	57.64	62	981	-	+
Cs-gene9472_i0_len675	PREDICTED: translin isoform X1	gi|115928318|ref|XP_781342.2|	Strongylocentrotus purpuratus	1e-84	82.61	90	675	-	-
Cs-gene11321_i1_len264	PREDICTED: uncharacterized protein LOC106811605	gi|957840938|ref|XP_014670792.1|	Priapulus caudatus	2e-21	72.84	92	264	-	+
Cs-gene11321_i1_len264	PREDICTED: craniofacial development protein 2-like	gi|961095880|ref|XP_014773693.1|	Octopus bimaculoides	3e-17	66.67	89	264	-	+
Cs-gene6554_i0_len939	PREDICTED: DNA-(apurinic or apyrimidinic site) lyase 2 isoform X2	gi|390359970|ref|XP_784420.3|	Strongylocentrotus purpuratus	3e-39	60.61	63	939	+	-
Cs-gene16772_i0_len372	PREDICTED: synaptonemal complex protein 1	gi|946634894|ref|XP_014426857.1|	Pelodiscus sinensis	6e-12	53.91	95	372	-	-
Cs-gene3465_i0_len1302	PREDICTED: uncharacterized protein LOC106512449, partial	gi|928083260|ref|XP_013856520.1|	Austrofundulus limnaeus	5e-50	56.77	69	1302	+	-
Cs-gene7284_i0_len873	PREDICTED: zinc finger protein 862-like	gi|780141039|ref|XP_011680646.1|	Strongylocentrotus purpuratus	2e-31	45.12	100	873	-	+
Cs-gene4745_i0_len1125	hypothetical protein XENTR_v90026852mg	gi|1043400422|gb|OCA14401.1|	Xenopus tropicalis	5e-89	59.52	98	1125	+	-
Cs-gene4745_i0_len1125	Integrase core domain protein	gi|1073756974|emb|SCV66570.1|	Anaplasma phagocytophilum	2e-86	63.67	82	1125	+	-
Cs-gene1184_i0_len1897	piggyBac transposable element-derived protein 4-like	gi|1207924408|ref|XP_021351253.1|	Mizuhopecten yessoensis	1e-98	62.06	57	1897	-	-
Cs-gene14957_i0_len408	hypothetical protein XELAEV_18009738mg	gi|1050395320|gb|OCT97510.1|	Xenopus laevis	2e-22	60.19	79	408	-	+
Cs-gene3029_i0_len1382	PREDICTED: uncharacterized protein LOC107338026	gi|1005442840|ref|XP_015758761.1|	Acropora digitifera	2e-34	54.10	70	1382	-	+
Cs-gene3029_i0_len1382	putative RNA-directed DNA polymerase from transposon X-element	gi|999983187|gb|KXJ22328.1|	Exaiptasia pallida	4e-27	48.94	82	1382	-	+
Cs-gene5046_i0_len1089	WSC domain-containing protein 2-like isoform X2	gi|1229151527|ref|XP_022088328.1|	Acanthaster planci	2e-49	57.79	70	1089	+	+
Cs-gene14691_i0_len417	PREDICTED: galectin-3-binding protein	gi|466037200|ref|XP_004275584.1|	Orcinus orca	5e-30	64.86	78	417	-	-
Cs-gene16976_i0_len368	uncharacterized protein LOC110985605	gi|1229177949|ref|XP_022102427.1|	Acanthaster planci	2e-17	60.76	98	368	-	-
Cs-gene16976_i0_len368	Circumsporozoite protein	gi|999969565|gb|KXJ08739.1|	Exaiptasia pallida	2e-09	59.04	66	368	-	-
Cs-gene2987_i0_len1389	PREDICTED: G2/mitotic-specific cyclin-B3	gi|72065482|ref|XP_795905.1|	Strongylocentrotus purpuratus	1e-120	61.95	98	1389	+	+
Cs-gene10639_i0_len594	PREDICTED: liprin-beta-1	gi|780033315|ref|XP_011667011.1|	Strongylocentrotus purpuratus	8e-49	70.11	88	594	-	-
Cs-gene45241_i0_len204	PREDICTED: asparagine--tRNA ligase, cytoplasmic-like	gi|919074518|ref|XP_013418429.1|	Lingula anatina	1e-22	91.53	87	204	-	-
Cs-gene33367_i0_len240	PREDICTED: uncharacterized protein K02A2.6-like	gi|961137153|ref|XP_014788106.1|	Octopus bimaculoides	9e-15	86.00	63	240	-	-
Cs-gene33367_i0_len240	TPA: pol polyprotein	gi|67625682|tpe|CAJ00226.1|	Schistosoma mansoni	2e-16	82.98	85	240	-	-
Cs-gene12271_i0_len501	oligosaccharyltransferase complex subunit ostc-A-like	gi|1229175440|ref|XP_022101163.1|	Acanthaster planci	4e-83	90.54	89	501	-	+
Cs-gene3702_i2_len376	uncharacterized protein LOC110247939	gi|1191063440|ref|XP_020910092.1|	Exaiptasia pallida	9e-19	71.21	81	376	-	-
Cs-gene3702_i2_len376	PREDICTED: RNA-directed DNA polymerase from mobile element jockey-like	gi|1005467330|ref|XP_015770597.1|	Acropora digitifera	9e-10	65.28	57	376	-	-
Cs-gene11006_i0_len573	reverse transcriptase, partial	gi|732884440|gb|KHJ91552.1|	Oesophagostomum dentatum	1e-26	54.55	99	573	-	+
Cs-gene236_i0_len2952	PREDICTED: spectrin beta chain, non-erythrocytic 1 isoform X2	gi|72018248|ref|XP_789455.1|	Strongylocentrotus purpuratus	0.0	82.42	91	2952	+	+
Cs-gene1050_i0_len1962	tetratricopeptide repeat protein 30A-like	gi|1229159417|ref|XP_022092572.1|	Acanthaster planci	0.0	95.51	99	1962	-	+
Cs-gene2022_i1_len1485	PREDICTED: uromodulin-like isoform X1	gi|1083303068|ref|XP_018600847.1|	Scleropages formosus	8e-85	63.16	64	1485	+	-
Cs-gene4217_i1_len765	PREDICTED: LOW QUALITY PROTEIN: ryanodine receptor 2	gi|780060219|ref|XP_011670306.1|	Strongylocentrotus purpuratus	2e-83	81.13	83	765	+	-
Cs-gene30463_i0_len252	hypothetical protein AC249_AIPGENE2700	gi|999988368|gb|KXJ27460.1|	Exaiptasia pallida	3e-11	56.41	93	252	-	+
Cs-gene30463_i0_len252	putative RNA-directed DNA polymerase from transposon BS	gi|999972219|gb|KXJ11393.1|	Exaiptasia pallida	6e-10	60.26	93	252	-	+
Cs-gene7969_i0_len807	coiled-coil domain-containing protein 149-like	gi|1229166839|ref|XP_022096552.1|	Acanthaster planci	9e-112	86.53	91	807	+	-
Cs-gene776_i0_len2139	PREDICTED: zinc finger protein 280B isoform X3	gi|780157362|ref|XP_011682561.1|	Strongylocentrotus purpuratus	3e-50	50.00	50	2139	-	+
Cs-gene12281_i0_len501	low affinity immunoglobulin epsilon Fc receptor-like isoform 2	gi|537178317|gb|ERE75495.1|	Cricetulus griseus	3e-17	49.65	85	501	+	-
Cs-gene8856_i0_len726	PREDICTED: uncharacterized protein LOC105441317	gi|780063021|ref|XP_011670639.1|	Strongylocentrotus purpuratus	4e-06	45.27	60	726	-	+
Cs-gene46625_i0_len201	PREDICTED: RNA-directed DNA polymerase from mobile element jockey-like	gi|780003694|ref|XP_011683696.1|	Strongylocentrotus purpuratus	1e-06	60.00	82	201	-	-
Cs-gene15592_i0_len393	PREDICTED: uncharacterized protein LOC105439791	gi|780036586|ref|XP_011667483.1|	Strongylocentrotus purpuratus	4e-13	64.79	54	393	-	+
Cs-gene15592_i0_len393	PREDICTED: tripartite motif-containing protein 3-like	gi|1126180563|ref|XP_019622727.1|	Branchiostoma belcheri	1e-07	56.92	50	393	-	+
Cs-gene5700_i0_len1020	PREDICTED: transmembrane protein 59	gi|390349904|ref|XP_798099.2|	Strongylocentrotus purpuratus	4e-75	64.58	78	1020	-	+
Cs-gene8786_i0_len732	mutS protein homolog 5-like isoform X2	gi|1229150790|ref|XP_022087928.1|	Acanthaster planci	3e-79	73.71	89	732	+	-
Cs-gene2058_i0_len1584	thymus-specific serine protease-like	gi|1229151150|ref|XP_022088124.1|	Acanthaster planci	0.0	73.89	89	1584	-	-
Cs-gene18288_i0_len348	uncharacterized protein LOC110988468	gi|1229187755|ref|XP_022107675.1|	Acanthaster planci	1e-13	66.67	61	348	-	+
Cs-gene1912_i0_len1626	PREDICTED: arylsulfatase B	gi|115644393|ref|XP_781330.2|	Strongylocentrotus purpuratus	1e-159	67.47	91	1626	+	-
Cs-gene17693_i0_len357	hypothetical protein	gi|1224378525|ref|WP_092403542.1|	bacterium 2013Ark19i	7e-08	54.13	90	357	-	+
Cs-gene1691_i4_len1503	uncharacterized protein LOC110986398	gi|1229180766|ref|XP_022103937.1|	Acanthaster planci	1e-39	44.98	91	1503	-	-
Cs-gene1691_i4_len1503	PREDICTED: fibrinogen-like protein 1	gi|291386038|ref|XP_002709386.1|	Oryctolagus cuniculus	2e-38	57.28	64	1503	-	-
Cs-gene12915_i0_len474	V-type proton ATPase subunit S1-like	gi|1229180828|ref|XP_022103970.1|	Acanthaster planci	2e-28	56.63	97	474	-	-
Cs-gene11692_i0_len531	PREDICTED: RNA-directed DNA polymerase from mobile element jockey-like	gi|780103793|ref|XP_011675592.1|	Strongylocentrotus purpuratus	3e-40	63.82	85	531	-	+
Cs-gene2783_i0_len1428	transmembrane protein 135-like isoform X1	gi|1229140092|ref|XP_022082155.1|	Acanthaster planci	2e-123	63.56	93	1428	+	+
Cs-gene1327_i1_len1815	PREDICTED: LOW QUALITY PROTEIN: zinc finger protein 665	gi|982954689|ref|XP_015313816.1|	Bos taurus	1e-127	55.42	98	1815	+	-
Cs-gene5776_i1_len977	PREDICTED: uncharacterized protein LOC105446982	gi|780159057|ref|XP_011682806.1|	Strongylocentrotus purpuratus	3e-35	62.59	42	977	-	+
Cs-gene5776_i1_len977	PREDICTED: zinc finger CCHC domain-containing protein 3-like, partial	gi|780159052|ref|XP_011682805.1|	Strongylocentrotus purpuratus	2e-34	57.14	41	977	-	+
Cs-gene3077_i0_len1374	RNA polymerase II-associated factor 1 homolog	gi|1229141958|ref|XP_022083166.1|	Acanthaster planci	0.0	89.57	81	1374	+	-
Cs-gene13308_i0_len459	hypothetical protein BRAFLDRAFT_232810	gi|260820576|ref|XP_002605610.1|	Branchiostoma floridae	5e-12	50.36	86	459	-	-
Cs-gene13308_i0_len459	PREDICTED: WSC domain-containing protein 2-like	gi|585709350|ref|XP_002741011.2|	Saccoglossus kowalevskii	2e-11	54.39	73	459	-	-
Cs-gene685_i1_len1401	Retrovirus-related Pol polyprotein from transposon 412, partial	gi|675363786|gb|KFM56688.1|	Stegodyphus mimosarum	0.0	79.00	94	1401	-	-
Cs-gene4265_i0_len1182	uncharacterized protein LOC110987635 isoform X6	gi|1229185016|ref|XP_022106218.1|	Acanthaster planci	6e-12	60.20	24	1182	-	-
Cs-gene7404_i0_len861	PREDICTED: somatostatin receptor type 5-like	gi|780120516|ref|XP_011677850.1|	Strongylocentrotus purpuratus	3e-56	56.66	99	861	-	-
Cs-gene4848_i0_len1113	hypothetical protein AC249_AIPGENE11459	gi|999970473|gb|KXJ09647.1|	Exaiptasia pallida	4e-25	62.96	36	1113	+	-
Cs-gene4848_i0_len1113	RNA-directed DNA polymerase from mobile element jockey	gi|999971478|gb|KXJ10652.1|	Exaiptasia pallida	3e-21	62.02	34	1113	+	-
Cs-gene12232_i0_len504	testis-specific serine/threonine-protein kinase 1-like	gi|1229164894|ref|XP_022095509.1|	Acanthaster planci	5e-68	76.83	98	504	-	-
Cs-gene13612_i1_len402	PREDICTED: diamine acetyltransferase 2	gi|795322076|ref|XP_011725872.1|	Macaca nemestrina	2e-08	58.93	65	402	-	-
Cs-gene4582_i0_len1143	PREDICTED: monocarboxylate transporter 10	gi|390332413|ref|XP_003723492.1|	Strongylocentrotus purpuratus	1e-78	81.54	51	1143	+	-
Cs-gene15561_i0_len396	RNA-directed DNA polymerase from mobile element jockey	gi|999981094|gb|KXJ20268.1|	Exaiptasia pallida	2e-24	57.94	95	396	-	+
Cs-gene5456_i0_len1044	protein zyg-11 homolog B-like	gi|1229191684|ref|XP_022109768.1|	Acanthaster planci	4e-113	71.23	100	1044	-	+
Cs-gene7697_i0_len834	PREDICTED: von Willebrand factor A domain-containing protein 3A	gi|780152537|ref|XP_011681919.1|	Strongylocentrotus purpuratus	6e-93	77.69	91	834	-	-
Cs-gene196_i0_len3102	protocadherin-16-like	gi|1229159816|ref|XP_022092788.1|	Acanthaster planci	0.0	63.64	98	3102	+	-
Cs-gene23391_i0_len294	PREDICTED: neural-cadherin	gi|390347058|ref|XP_794702.3|	Strongylocentrotus purpuratus	1e-09	75.41	60	294	-	+
Cs-gene14491_i0_len423	very long-chain acyl-CoA synthetase-like	gi|1229193659|ref|XP_022110807.1|	Acanthaster planci	1e-29	75.49	72	423	-	+
Cs-gene11251_i0_len558	COPII coat assembly protein sec16-like isoform X2	gi|1229164048|ref|XP_022095057.1|	Acanthaster planci	3e-08	62.38	47	558	+	+
Cs-gene5017_i0_len1092	hypothetical protein LOTGIDRAFT_155075	gi|676485975|ref|XP_009063828.1|	Lottia gigantea	1e-139	74.07	96	1092	-	+
Cs-gene25889_i0_len276	PREDICTED: uncharacterized protein LOC109462922	gi|1126166561|ref|XP_019615109.1|	Branchiostoma belcheri	3e-19	67.78	84	276	-	-
Cs-gene3975_i0_len1224	coiled-coil domain-containing protein 83-like	gi|1229163583|ref|XP_022094811.1|	Acanthaster planci	1e-122	73.75	94	1224	+	+
Cs-gene6844_i0_len909	protein naked cuticle homolog 1-like	gi|1229181526|ref|XP_022104342.1|	Acanthaster planci	2e-42	63.37	66	909	+	-
Cs-gene17178_i0_len364	hypothetical protein BOX15_Mlig024279g1	gi|1236552297|gb|PAA74746.1|	Macrostomum lignano	1e-06	60.34	45	364	-	+
Cs-gene8896_i0_len723	Peroxisomal membrane protein 11C	gi|465951049|gb|EMP24068.1|	Chelonia mydas	1e-46	58.30	91	723	+	+
Cs-gene4476_i0_len1155	putative methyltransferase C9orf114 isoform X1	gi|1229171625|ref|XP_022099117.1|	Acanthaster planci	2e-158	83.96	83	1155	+	-
Cs-gene25018_i0_len282	predicted protein	gi|156406829|ref|XP_001641247.1|	Nematostella vectensis	6e-11	80.65	66	282	-	+
Cs-gene25018_i0_len282	phage associated protein	gi|575440801|gb|AHG72988.1|	Mannheimia sp. USDA-ARS-USMARC-1261	4e-07	58.06	66	282	-	+
Cs-gene13084_i0_len468	PREDICTED: molybdopterin synthase catalytic subunit-like	gi|1126182265|ref|XP_019623643.1|	Branchiostoma belcheri	9e-63	79.29	90	468	+	-
Cs-gene12853_i0_len477	PREDICTED: paraneoplastic antigen Ma3-like	gi|72180820|ref|XP_798962.1|	Strongylocentrotus purpuratus	6e-13	53.85	64	477	-	+
Cs-gene4471_i1_len297	poly(U)-specific endoribonuclease-like isoform X3	gi|1229129542|ref|XP_022091767.1|	Acanthaster planci	1e-16	62.07	88	297	-	-
Cs-gene13420_i0_len456	Transposon Tf2-6 polyprotein	gi|999976472|gb|KXJ15646.1|	Exaiptasia pallida	5e-10	72.09	64	456	-	+
Cs-gene2064_i0_len1584	putative malate dehydrogenase 1B	gi|1229174195|ref|XP_022100503.1|	Acanthaster planci	0.0	70.37	92	1584	-	-
Cs-gene3398_i0_len1317	structural maintenance of chromosomes flexible hinge domain-containing protein 1-like	gi|1229152311|ref|XP_022088750.1|	Acanthaster planci	9e-167	75.29	99	1317	-	-
Cs-gene13137_i1_len438	hypothetical protein	gi|1180306408|ref|WP_083825211.1|	endosymbiont of Tevnia jerichonana	2e-10	53.93	59	438	-	-
Cs-gene13137_i1_len438	PREDICTED: protein RFT1 homolog	gi|557286402|ref|XP_006025951.1|	Alligator sinensis	5e-08	50.45	74	438	-	-
Cs-gene3399_i0_len1317	protein FAM53A-like isoform X3	gi|1229137589|ref|XP_022080820.1|	Acanthaster planci	9e-42	52.36	89	1317	+	+
Cs-gene6462_i0_len948	major vault protein-like isoform X2	gi|1229137238|ref|XP_022080631.1|	Acanthaster planci	2e-109	73.79	91	948	-	-
Cs-gene25664_i0_len276	integrase core domain protein, partial	gi|861639604|gb|KMQ92912.1|	Lasius niger	4e-10	58.67	99	276	-	+
Cs-gene24277_i0_len285	PREDICTED: neural cell adhesion molecule 2-like	gi|1024928470|ref|XP_016296963.1|	Sinocyclocheilus anshuiensis	1e-09	55.00	72	285	-	+
Cs-gene21945_i0_len306	hypothetical protein BRAFLDRAFT_221169	gi|260810644|ref|XP_002600067.1|	Branchiostoma floridae	6e-08	59.74	74	306	-	-
Cs-gene3349_i0_len1323	hypothetical protein BRAFLDRAFT_71754	gi|260818172|ref|XP_002603958.1|	Branchiostoma floridae	7e-19	49.75	46	1323	+	+
Cs-gene3349_i0_len1323	PREDICTED: tripartite motif-containing protein 2-like	gi|1126180507|ref|XP_019622696.1|	Branchiostoma belcheri	1e-18	48.29	57	1323	+	+
Cs-gene32172_i0_len243	PREDICTED: integrin alpha-8-like	gi|780115270|ref|XP_011677111.1|	Strongylocentrotus purpuratus	1e-23	78.75	99	243	-	-
Cs-gene19959_i0_len327	putative RNA-directed DNA polymerase from transposon BS	gi|999969664|gb|KXJ08838.1|	Exaiptasia pallida	1e-22	73.26	79	327	-	-
Cs-gene11465_i0_len546	unnamed protein product	gi|642032582|emb|CDQ94362.1|	Oncorhynchus mykiss	4e-19	49.71	88	546	-	+
Cs-gene11465_i0_len546	PREDICTED: RNA-directed DNA polymerase from mobile element jockey-like	gi|1110920214|ref|XP_019204885.1|	Oreochromis niloticus	4e-13	47.06	88	546	-	+
Cs-gene22456_i0_len300	hypothetical protein BOW52_05790, partial	gi|1152923294|gb|OOZ40503.1|	Solemya pervernicosa gill symbiont	7e-10	54.67	75	300	-	-
Cs-gene22456_i0_len300	Nose resistant to fluoxetine protein 6	gi|999987743|gb|KXJ26852.1|	Exaiptasia pallida	4e-08	60.53	75	300	-	-
Cs-gene7838_i0_len819	roundabout homolog 2-like	gi|1229165603|ref|XP_022095889.1|	Acanthaster planci	2e-56	61.07	88	819	-	-
Cs-gene13608_i0_len450	RTJK, partial	gi|1178008755|gb|ORD93263.1|	Enterospora canceri	2e-28	63.85	87	450	+	-
Cs-gene6999_i0_len897	piggyBac transposable element-derived protein 4-like	gi|1229183720|ref|XP_022105531.1|	Acanthaster planci	2e-92	66.55	96	897	-	-
Cs-gene10489_i0_len603	c-type lectin	gi|341869830|gb|AEK99010.1|	Apostichopus japonicus	1e-73	71.43	95	603	+	+
Cs-gene10058_i0_len633	PREDICTED: uncharacterized protein LOC107834776	gi|1025492069|ref|XP_016522133.1|	Poecilia formosa	5e-08	47.96	46	633	-	-
Cs-gene7678_i0_len834	PREDICTED: surfeit locus protein 2	gi|558165273|ref|XP_006123791.1|	Pelodiscus sinensis	2e-35	71.20	45	834	+	+
Cs-gene4671_i0_len1134	PREDICTED: RNA-directed DNA polymerase from mobile element jockey-like	gi|1005432287|ref|XP_015753740.1|	Acropora digitifera	7e-86	61.45	94	1134	+	+
Cs-gene11691_i0_len531	PREDICTED: uncharacterized protein LOC108757980	gi|1070151795|ref|XP_018358183.1|	Trachymyrmex cornetzi	5e-96	90.12	94	531	+	-
Cs-gene11691_i0_len531	SUMO-conjugating enzyme UBC9	gi|915663871|gb|KOC66115.1|	Habropoda laboriosa	9e-100	89.60	97	531	+	-
Cs-gene6279_i0_len963	solute carrier family 2, facilitated glucose transporter member 5-like	gi|1229181170|ref|XP_022104155.1|	Acanthaster planci	1e-94	67.75	93	963	+	+
Cs-gene9222_i0_len696	PREDICTED: cholecystokinin receptor-like	gi|585664505|ref|XP_006812028.1|	Saccoglossus kowalevskii	2e-07	60.94	28	696	-	+
Cs-gene15655_i0_len393	PREDICTED: RNA-directed DNA polymerase from mobile element jockey-like	gi|780020380|ref|XP_011665032.1|	Strongylocentrotus purpuratus	1e-11	62.32	51	393	-	-
Cs-gene15061_i0_len407	PREDICTED: uncharacterized protein LOC109142602	gi|1109002919|ref|XP_019132409.1|	Larimichthys crocea	7e-12	61.25	78	407	-	-
Cs-gene15061_i0_len407	toll-like receptor 6	gi|1242839818|ref|XP_022301140.1|	Crassostrea virginica	8e-06	63.64	49	407	-	-
Cs-gene7021_i0_len897	PREDICTED: LOW QUALITY PROTEIN: multidrug resistance-associated protein 5	gi|780167387|ref|XP_011683972.1|	Strongylocentrotus purpuratus	2e-86	79.91	90	897	-	-
Cs-gene221_i0_len3003	PREDICTED: germinal-center associated nuclear protein-like	gi|1126213611|ref|XP_019640685.1|	Branchiostoma belcheri	1e-144	63.70	56	3003	-	+
Cs-gene6312_i2_len804	PREDICTED: ribokinase-like	gi|291241083|ref|XP_002740450.1|	Saccoglossus kowalevskii	1e-72	75.13	72	804	-	-
Cs-gene227_i11_len1239	putative RNA-directed DNA polymerase from transposon BS	gi|999983182|gb|KXJ22323.1|	Exaiptasia pallida	8e-124	67.09	96	1239	+	-
Cs-gene5636_i0_len1026	bifunctional heparan sulfate N-deacetylase/N-sulfotransferase 2 isoform X2	gi|1209972399|ref|XP_021404566.1|	Lonchura striata domestica	6e-148	77.19	100	1026	-	+
Cs-gene6677_i0_len924	NLRP10	gi|1235720457|gb|ASU91534.1|	Apostichopus japonicus	1e-07	49.25	73	924	-	+
Cs-gene1273_i0_len1863	mini-chromosome maintenance complex-binding protein-like isoform X3	gi|1229158132|ref|XP_022091882.1|	Acanthaster planci	0.0	72.48	99	1863	-	+
Cs-gene17950_i0_len351	uncharacterized protein LOC111124278	gi|1242766988|ref|XP_022322841.1|	Crassostrea virginica	1e-11	71.70	78	351	-	-
Cs-gene17950_i0_len351	PREDICTED: RNA-directed DNA polymerase from mobile element jockey-like	gi|1005467330|ref|XP_015770597.1|	Acropora digitifera	7e-08	69.23	44	351	-	-
Cs-gene12256_i0_len503	PREDICTED: uncharacterized protein LOC102461666	gi|946676894|ref|XP_014433004.1|	Pelodiscus sinensis	8e-08	63.51	42	503	-	+
Cs-gene24818_i0_len282	hypothetical protein OCBIM_22021776mg	gi|918315013|gb|KOF84608.1|	Octopus bimaculoides	1e-22	91.38	62	282	-	-
Cs-gene24818_i0_len282	PREDICTED: lon protease homolog, mitochondrial-like, partial	gi|961100259|ref|XP_014775162.1|	Octopus bimaculoides	4e-21	91.07	60	282	-	-
Cs-gene30364_i0_len252	hypothetical protein OCBIM_22035368mg	gi|918333660|gb|KOF96363.1|	Octopus bimaculoides	6e-15	67.61	83	252	-	+
Cs-gene2125_i2_len591	PREDICTED: uncharacterized protein LOC107983103	gi|1033366381|ref|XP_016850625.1|	Anolis carolinensis	3e-24	59.62	79	591	-	+
Cs-gene2125_i2_len591	PREDICTED: signal transducer and activator of transcription 5B-like, partial	gi|1002607258|ref|XP_015682931.1|	Protobothrops mucrosquamatus	2e-21	51.03	98	591	-	+
Cs-gene5622_i0_len1026	PREDICTED: lambda-crystallin homolog	gi|72156944|ref|XP_794386.1|	Strongylocentrotus purpuratus	2e-136	82.74	90	1026	-	-
Cs-gene4544_i0_len1149	PREDICTED: uncharacterized protein LOC100891535 isoform X3	gi|780132922|ref|XP_011679551.1|	Strongylocentrotus purpuratus	1e-20	46.91	77	1149	-	-
Cs-gene4544_i0_len1149	PREDICTED: nance-Horan syndrome protein isoform X2	gi|780132918|ref|XP_011679550.1|	Strongylocentrotus purpuratus	2e-20	46.91	77	1149	-	-
Cs-gene9907_i0_len642	PREDICTED: uncharacterized protein LOC109588828	gi|1133484717|ref|XP_019860503.1|	Amphimedon queenslandica	6e-29	53.15	98	642	-	-
Cs-gene9907_i0_len642	PREDICTED: TNF receptor-associated factor 5-like isoform X2	gi|1005477990|ref|XP_015775749.1|	Acropora digitifera	7e-19	49.75	89	642	-	-
Cs-gene19242_i0_len336	Retrovirus-related Pol polyprotein from transposon 297	gi|999976478|gb|KXJ15652.1|	Exaiptasia pallida	6e-41	83.65	93	336	-	-
Cs-gene1605_i0_len1716	PREDICTED: abhydrolase domain-containing protein 16A	gi|390336063|ref|XP_786661.3|	Strongylocentrotus purpuratus	0.0	69.57	94	1716	+	-
Cs-gene6076_i0_len984	pericentrin	gi|1040843090|gb|ANN83887.1|	Patiria miniata	3e-42	58.60	91	984	-	-
Cs-gene11182_i0_len563	PREDICTED: uncharacterized protein LOC105438068	gi|780010565|ref|XP_011663703.1|	Strongylocentrotus purpuratus	1e-06	56.30	63	563	-	-
Cs-gene11182_i0_len563	transducin-like enhancer protein 1	gi|1199375084|ref|XP_021181767.1|	Helicoverpa armigera	4e-06	58.33	38	563	-	-
Cs-gene1771_i5_len1107	PREDICTED: techylectin-5B-like	gi|1126183308|ref|XP_019624214.1|	Branchiostoma belcheri	6e-57	65.26	56	1107	-	+
Cs-gene6195_i0_len972	LOW QUALITY PROTEIN: elongator complex protein 1	gi|1160095515|ref|XP_020376147.1|	Rhincodon typus	1e-60	61.59	96	972	+	-
Cs-gene9570_i1_len628	PREDICTED: uncharacterized protein LOC105443526	gi|779996353|ref|XP_011675106.1|	Strongylocentrotus purpuratus	5e-41	57.84	95	628	-	-
Cs-gene288_i3_len1062	hypothetical protein AB894_15350, partial	gi|838097683|gb|KLV34197.1|	Piscirickettsia salmonis	7e-55	57.42	85	1062	-	+
Cs-gene288_i3_len1062	PREDICTED: RNA-directed DNA polymerase from mobile element jockey-like	gi|1005429221|ref|XP_015752345.1|	Acropora digitifera	3e-51	54.36	83	1062	-	+
Cs-gene680_i0_len2228	PREDICTED: uncharacterized protein K02A2.6-like	gi|780142488|ref|XP_011680858.1|	Strongylocentrotus purpuratus	0.0	73.16	95	2228	-	+
Cs-gene6828_i0_len909	peroxisome biogenesis factor 10-like	gi|1229155221|ref|XP_022090297.1|	Acanthaster planci	3e-83	69.70	96	909	+	+
Cs-gene9807_i0_len651	PREDICTED: uncharacterized protein LOC105850790, partial	gi|828236327|ref|XP_012566662.1|	Hydra vulgaris	6e-27	69.61	47	651	-	+
Cs-gene9807_i0_len651	caseinolytic peptidase b-like protein, partial	gi|861613224|gb|KMQ85624.1|	Lasius niger	5e-26	68.22	48	651	-	+
Cs-gene13521_i0_len453	PREDICTED: LOW QUALITY PROTEIN: probable phospholipid-transporting ATPase IF, partial	gi|780176454|ref|XP_793009.4|	Strongylocentrotus purpuratus	4e-54	77.03	94	453	+	-
Cs-gene2875_i0_len1410	tektin-B1-like	gi|1229129620|ref|XP_022092218.1|	Acanthaster planci	0.0	90.09	90	1410	+	+
Cs-gene18881_i0_len339	PREDICTED: LOW QUALITY PROTEIN: uncharacterized protein LOC575174	gi|780086146|ref|XP_011673426.1|	Strongylocentrotus purpuratus	7e-08	76.09	41	339	-	-
Cs-gene18881_i0_len339	Retrovirus-related Pol polyprotein from transposon 297	gi|999977114|gb|KXJ16288.1|	Exaiptasia pallida	2e-07	80.00	86	339	-	-
Cs-gene14497_i0_len423	hypothetical protein AC249_AIPGENE6520	gi|999977187|gb|KXJ16361.1|	Exaiptasia pallida	3e-10	62.22	63	423	-	-
Cs-gene14497_i0_len423	PREDICTED: leucine-rich repeat and coiled-coil domain-containing protein PF07_0014-like	gi|828200219|ref|XP_012554856.1|	Hydra vulgaris	1e-06	57.50	57	423	-	-
Cs-gene4669_i0_len1134	PREDICTED: tRNA methyltransferase 10 homolog A-like	gi|291238486|ref|XP_002739160.1|	Saccoglossus kowalevskii	3e-76	69.64	65	1134	+	-
Cs-gene16305_i0_len381	uncharacterized protein LOC110989186	gi|1229190347|ref|XP_022109062.1|	Acanthaster planci	1e-16	71.21	49	381	-	-
Cs-gene16513_i0_len375	reverse transcriptase, partial	gi|732884440|gb|KHJ91552.1|	Oesophagostomum dentatum	5e-15	56.78	89	375	-	+
Cs-gene15980_i0_len387	PREDICTED: uncharacterized protein LOC105436430	gi|780024410|ref|XP_011665740.1|	Strongylocentrotus purpuratus	1e-09	50.42	70	387	-	+
Cs-gene15980_i0_len387	PREDICTED: heparan sulfate 2-O-sulfotransferase 1	gi|1002592989|ref|XP_015675314.1|	Protobothrops mucrosquamatus	6e-06	47.32	65	387	-	+
Cs-gene15345_i0_len399	PREDICTED: RNA-directed DNA polymerase from mobile element jockey-like isoform X1	gi|780101874|ref|XP_011675360.1|	Strongylocentrotus purpuratus	6e-12	55.12	93	399	-	-
Cs-gene3740_i0_len1260	U7 snRNA-associated Sm-like protein LSm11	gi|1168957686|ref|XP_020447501.1|	Monopterus albus	6e-32	59.31	45	1260	+	-
Cs-gene849_i0_len2088	complement component 3-2	gi|320091306|gb|ADW08937.1|	Apostichopus japonicus	0.0	66.29	98	2088	+	-
Cs-gene3458_i0_len1305	ankyrin repeat, SAM and basic leucine zipper domain-containing protein 1-like	gi|1229185665|ref|XP_022106573.1|	Acanthaster planci	3e-57	70.52	56	1305	+	+
Cs-gene14808_i0_len414	PiggyBac transposable element-derived protein 4	gi|1215276623|gb|OXA62932.1|	Folsomia candida	9e-11	56.57	64	414	-	-
Cs-gene2383_i0_len1512	PREDICTED: uncharacterized protein LOC107358739	gi|1005488463|ref|XP_015780813.1|	Acropora digitifera	1e-174	69.78	99	1512	-	+
Cs-gene2383_i0_len1512	putative RNA-directed DNA polymerase from transposon X-element	gi|999972729|gb|KXJ11903.1|	Exaiptasia pallida	9e-150	72.99	82	1512	-	+
Cs-gene8357_i0_len771	PREDICTED: UPF0606 protein KIAA1549L	gi|780139144|ref|XP_003727422.2|	Strongylocentrotus purpuratus	7e-06	52.29	52	771	+	-
Cs-gene2276_i0_len1538	PREDICTED: uncharacterized protein LOC109618538	gi|1139751026|ref|XP_019922057.1|	Crassostrea gigas	1e-41	46.30	79	1538	+	+
Cs-gene29943_i0_len255	Copia protein	gi|999971970|gb|KXJ11144.1|	Exaiptasia pallida	1e-28	75.31	95	255	-	-
Cs-gene2201_i0_len1557	PREDICTED: long-chain-fatty-acid--CoA ligase 5-like	gi|585667530|ref|XP_006817333.1|	Saccoglossus kowalevskii	4e-180	70.60	99	1557	-	+
Cs-gene2793_i1_len913	neuropathy target esterase-like isoform X3	gi|1229145797|ref|XP_022085233.1|	Acanthaster planci	7e-78	73.65	73	913	+	-
Cs-gene39229_i0_len219	uncharacterized protein Dwil_GK27601	gi|968087974|ref|XP_015034847.1|	Drosophila willistoni	2e-09	69.09	75	219	-	+
Cs-gene6836_i0_len909	PREDICTED: ribonuclease Oy	gi|390356791|ref|XP_780287.3|	Strongylocentrotus purpuratus	5e-48	57.01	71	909	+	+
Cs-gene8803_i1_len597	uncharacterized protein K02A2.6-like	gi|1174629529|ref|XP_020555459.1|	Oryzias latipes	4e-29	62.59	73	597	-	+
Cs-gene6519_i0_len942	clathrin heavy chain 1	gi|1229160722|ref|XP_022093271.1|	Acanthaster planci	2e-173	96.27	94	942	+	-
Cs-gene1030_i0_len1974	sodium/glucose cotransporter 4-like	gi|1229145096|ref|XP_022084854.1|	Acanthaster planci	0.0	75.08	97	1974	+	+
Cs-gene6857_i0_len909	uncharacterized protein LOC110981596 isoform X2	gi|1229163863|ref|XP_022094956.1|	Acanthaster planci	3e-132	82.15	98	909	-	+
Cs-gene6857_i0_len909	rho GTPase-activating protein 39-like isoform X11	gi|1207927578|ref|XP_021352950.1|	Mizuhopecten yessoensis	3e-107	74.24	97	909	-	+
Cs-gene7608_i0_len843	uncharacterized protein LOC110982993 isoform X1	gi|1229168649|ref|XP_022097518.1|	Acanthaster planci	4e-14	46.23	77	843	+	-
Cs-gene15254_i0_len402	PREDICTED: neurogenic locus notch homolog protein 2 isoform X4	gi|390348366|ref|XP_787377.3|	Strongylocentrotus purpuratus	1e-06	57.28	75	402	-	+
Cs-gene3726_i1_len768	PREDICTED: gamma-butyrobetaine dioxygenase-like	gi|871222804|ref|XP_005095187.2|	Aplysia californica	3e-41	67.33	59	768	-	+
Cs-gene2090_i0_len1578	PREDICTED: b(0,+)-type amino acid transporter 1 isoform X3	gi|780133497|ref|XP_011679629.1|	Strongylocentrotus purpuratus	0.0	80.08	93	1578	-	+
Cs-gene43547_i0_len207	splicing factor 3B subunit 1-like	gi|1229171417|ref|XP_022099007.1|	Acanthaster planci	1e-19	80.88	99	207	-	-
Cs-gene2230_i3_len435	PREDICTED: uncharacterized protein LOC587493	gi|115618032|ref|XP_792312.2|	Strongylocentrotus purpuratus	7e-26	72.55	70	435	-	-
Cs-gene2230_i3_len435	PREDICTED: RNA-directed DNA polymerase from mobile element jockey-like	gi|390364266|ref|XP_003730562.1|	Strongylocentrotus purpuratus	4e-26	75.00	66	435	-	-
Cs-gene6694_i0_len924	PREDICTED: uncharacterized protein LOC105437166	gi|780179090|ref|XP_011661763.1|	Strongylocentrotus purpuratus	4e-45	71.70	52	924	-	-
Cs-gene2072_i1_len222	WD repeat, SAM and U-box domain-containing protein 1-like	gi|1229128155|ref|XP_022084462.1|	Acanthaster planci	1e-16	85.71	66	222	-	-
Cs-gene10813_i0_len582	PREDICTED: zinc finger protein 354A-like	gi|1042368790|ref|XP_017328567.1|	Ictalurus punctatus	3e-15	68.60	44	582	-	-
Cs-gene22617_i0_len300	PREDICTED: uncharacterized protein LOC107328302	gi|1005491714|ref|XP_015748529.1|	Acropora digitifera	3e-08	63.93	87	300	-	-
Cs-gene5181_i0_len1074	LOW QUALITY PROTEIN: deleted in malignant brain tumors 1 protein-like	gi|1229174383|ref|XP_022100606.1|	Acanthaster planci	2e-85	62.66	92	1074	+	-
Cs-gene24639_i0_len285	putative RNA-directed DNA polymerase from transposon BS	gi|999986322|gb|KXJ25463.1|	Exaiptasia pallida	3e-06	65.45	79	285	-	-
Cs-gene12476_i0_len492	hypothetical protein LOTGIDRAFT_152749	gi|676447765|ref|XP_009051515.1|	Lottia gigantea	7e-18	53.97	76	492	-	-
Cs-gene40968_i0_len213	PREDICTED: uncharacterized protein K02A2.6-like	gi|780184227|ref|XP_011662467.1|	Strongylocentrotus purpuratus	8e-09	71.74	65	213	-	-
Cs-gene13045_i0_len471	PREDICTED: uncharacterized protein LOC105442677	gi|780085103|ref|XP_011673321.1|	Strongylocentrotus purpuratus	6e-17	65.59	55	471	-	-
Cs-gene11697_i0_len531	PREDICTED: TBC1 domain family member 5 isoform X3	gi|780046349|ref|XP_011668883.1|	Strongylocentrotus purpuratus	8e-45	69.51	93	531	-	-
Cs-gene40939_i0_len213	PREDICTED: uncharacterized protein LOC100888239	gi|780000111|ref|XP_011679369.1|	Strongylocentrotus purpuratus	5e-07	71.74	65	213	-	-
Cs-gene31289_i0_len249	PREDICTED: uncharacterized protein LOC105436430	gi|780024410|ref|XP_011665740.1|	Strongylocentrotus purpuratus	4e-06	56.10	98	249	-	-
Cs-gene1858_i1_len1575	putative RNA-directed DNA polymerase from transposon BS, partial	gi|999965942|gb|KXJ05120.1|	Exaiptasia pallida	4e-96	65.53	72	1575	-	+
Cs-gene27907_i0_len264	uncharacterized protein LOC110455211	gi|1207942289|ref|XP_021360867.1|	Mizuhopecten yessoensis	5e-06	58.57	80	264	-	-
Cs-gene45230_i0_len204	PREDICTED: uncharacterized protein LOC102808110	gi|585689525|ref|XP_006820893.1|	Saccoglossus kowalevskii	3e-13	84.62	76	204	-	-
Cs-gene5038_i0_len1092	PREDICTED: putative RNA-binding protein EEED8.10-like	gi|585677017|ref|XP_006819070.1|	Saccoglossus kowalevskii	4e-37	61.54	71	1092	+	-
Cs-gene16801_i0_len372	PREDICTED: RNA-directed DNA polymerase from mobile element jockey-like	gi|780010224|ref|XP_011663659.1|	Strongylocentrotus purpuratus	1e-08	54.55	71	372	-	-
Cs-gene6217_i0_len969	shootin-1-like isoform X2	gi|1229162721|ref|XP_022094339.1|	Acanthaster planci	2e-23	55.86	75	969	+	-
Cs-gene43163_i0_len207	DNA polymerase epsilon catalytic subunit A-like	gi|1229170427|ref|XP_022098482.1|	Acanthaster planci	2e-15	69.70	96	207	-	+
Cs-gene1558_i2_len1662	uncharacterized protein LOC111114305	gi|1242853509|ref|XP_022308300.1|	Crassostrea virginica	6e-44	47.23	71	1662	+	+
Cs-gene1558_i2_len1662	ficolin-2-like	gi|1176073090|ref|XP_020606488.1|	Orbicella faveolata	1e-39	61.11	60	1662	+	+
Cs-gene4509_i0_len1152	PREDICTED: probable G protein-coupled receptor 85	gi|390334082|ref|XP_003723842.1|	Strongylocentrotus purpuratus	3e-116	69.30	92	1152	-	+
Cs-gene7057_i0_len894	hypothetical protein NEMVEDRAFT_v1g154278	gi|156324991|ref|XP_001618531.1|	Nematostella vectensis	1e-42	52.30	94	894	+	-
Cs-gene7057_i0_len894	pol-like protein	gi|34392569|dbj|BAC82615.1|	Danio rerio	4e-33	52.86	94	894	+	-
Cs-gene6756_i0_len918	PREDICTED: zinc finger protein 709-like	gi|1016713483|ref|XP_016050634.1|	Erinaceus europaeus	2e-75	69.11	86	918	+	-
Cs-gene3849_i0_len1242	hypothetical protein A4R26_04150	gi|1172822122|gb|OQP58650.1|	Niastella populi	5e-38	50.82	60	1242	+	+
Cs-gene3849_i0_len1242	thyrotropin-releasing hormone 1 precursor	gi|1215380716|gb|ASK86265.1|	Ophionotus victoriae	7e-36	52.01	67	1242	+	+
Cs-gene7321_i0_len870	protein WWC2-like	gi|1229148653|ref|XP_022086778.1|	Acanthaster planci	6e-73	76.38	66	870	-	+
Cs-gene6519_i1_len764	clathrin heavy chain 1	gi|1229160722|ref|XP_022093271.1|	Acanthaster planci	5e-107	95.72	73	764	-	-
Cs-gene17300_i0_len363	cytosolic endo-beta-N-acetylglucosaminidase-like	gi|1191075231|ref|XP_020916492.1|	Exaiptasia pallida	3e-40	70.37	88	363	-	-
Cs-gene26483_i0_len273	Uncharacterized protein APZ42_003715	gi|1022745082|gb|KZS00121.1|	Daphnia magna	2e-13	59.57	99	273	-	+
Cs-gene26483_i0_len273	fibropellin-1-like protein	gi|861600095|gb|KMQ83659.1|	Lasius niger	2e-08	56.52	99	273	-	+
Cs-gene10584_i0_len597	organic cation transporter protein-like isoform X2	gi|1229132714|ref|XP_022108730.1|	Acanthaster planci	3e-36	56.07	90	597	-	-
Cs-gene7637_i2_len828	hypothetical protein	gi|1224378525|ref|WP_092403542.1|	bacterium 2013Ark19i	8e-14	50.00	77	828	-	-
Cs-gene7637_i2_len828	Glucosidase 2 subunit beta	gi|999980070|gb|KXJ19244.1|	Exaiptasia pallida	1e-08	44.39	75	828	-	-
Cs-gene11240_i0_len558	PREDICTED: uncharacterized protein LOC763129	gi|390348726|ref|XP_001199007.2|	Strongylocentrotus purpuratus	1e-21	49.23	95	558	+	+
Cs-gene28168_i0_len264	hypothetical protein BOX15_Mlig008794g4	gi|1236566845|gb|PAA88548.1|	Macrostomum lignano	3e-23	73.81	95	264	-	-
Cs-gene28168_i0_len264	Transposon Tf2-6 polyprotein, partial	gi|999966074|gb|KXJ05250.1|	Exaiptasia pallida	5e-21	78.67	85	264	-	-
Cs-gene838_i0_len2094	serine/arginine repetitive matrix protein 2-like	gi|1229149140|ref|XP_022087034.1|	Acanthaster planci	2e-33	75.86	16	2094	+	-
Cs-gene76_i0_len3945	PREDICTED: uncharacterized protein LOC107348660	gi|1005466437|ref|XP_015770197.1|	Acropora digitifera	2e-180	57.02	72	3945	-	+
Cs-gene7831_i0_len822	PREDICTED: uncharacterized protein LOC107346827 isoform X1	gi|1005462206|ref|XP_015768155.1|	Acropora digitifera	1e-81	70.93	94	822	-	-
Cs-gene26786_i0_len270	uncharacterized protein LOC111053245	gi|1233189350|ref|XP_022195789.1|	Nilaparvata lugens	2e-15	82.98	85	270	-	-
Cs-gene26786_i0_len270	RNA-directed DNA polymerase from mobile element jockey	gi|999966099|gb|KXJ05275.1|	Exaiptasia pallida	6e-16	77.27	95	270	-	-
Cs-gene2757_i0_len1434	drebrin-like protein B	gi|1229176158|ref|XP_022101530.1|	Acanthaster planci	1e-70	67.66	76	1434	+	+
Cs-gene13846_i0_len441	unnamed protein product	gi|641992354|emb|CDQ98832.1|	Oncorhynchus mykiss	7e-17	56.30	88	441	-	-
Cs-gene13846_i0_len441	reverse transcriptase, partial	gi|353333774|gb|AEQ93391.1|	Austrolebias cheradophilus	2e-16	52.90	86	441	-	-
Cs-gene16993_i0_len367	PREDICTED: RNA-directed DNA polymerase from mobile element jockey-like	gi|939297726|ref|XP_014267251.1|	Maylandia zebra	9e-11	51.64	99	367	-	-
Cs-gene9777_i0_len651	PREDICTED: uncharacterized protein LOC109462922	gi|1126166561|ref|XP_019615109.1|	Branchiostoma belcheri	1e-61	72.36	91	651	-	+
Cs-gene10164_i0_len627	uncharacterized protein LOC110980546	gi|1229160272|ref|XP_022093033.1|	Acanthaster planci	7e-43	70.00	81	627	-	-
Cs-gene6742_i1_len300	PREDICTED: 1-acyl-sn-glycerol-3-phosphate acyltransferase gamma	gi|390364889|ref|XP_782135.3|	Strongylocentrotus purpuratus	2e-10	70.69	58	300	-	-
Cs-gene30702_i0_len251	PREDICTED: uncharacterized protein LOC106811605	gi|957840938|ref|XP_014670792.1|	Priapulus caudatus	8e-15	68.18	79	251	-	-
Cs-gene30702_i0_len251	PREDICTED: craniofacial development protein 2-like	gi|957849189|ref|XP_014675122.1|	Priapulus caudatus	1e-14	71.67	72	251	-	-
Cs-gene3335_i0_len1326	PREDICTED: neural-cadherin-like	gi|957816073|ref|XP_014664051.1|	Priapulus caudatus	4e-50	50.75	99	1326	-	+
Cs-gene3643_i0_len1272	E3 ubiquitin-protein ligase RNF8-like isoform X2	gi|1229141836|ref|XP_022083101.1|	Acanthaster planci	1e-68	67.69	71	1272	+	-
Cs-gene6559_i0_len939	uncharacterized protein LOC110980514	gi|1229160133|ref|XP_022092959.1|	Acanthaster planci	2e-82	90.80	52	939	+	-
Cs-gene12756_i0_len480	Gag-like protein	gi|914556336|gb|KOB65658.1|	Operophtera brumata	3e-09	61.54	32	480	-	+
Cs-gene40023_i0_len216	PREDICTED: uncharacterized protein LOC105440075	gi|780041344|ref|XP_011668131.1|	Strongylocentrotus purpuratus	1e-08	57.14	88	216	-	-
Cs-gene40023_i0_len216	PREDICTED: RNA-directed DNA polymerase from mobile element jockey-like	gi|985424022|ref|XP_015377520.1|	Diuraphis noxia	5e-08	63.64	76	216	-	-
Cs-gene31028_i0_len249	EF-hand calcium-binding domain-containing protein 5-like isoform X4	gi|1229153973|ref|XP_022089638.1|	Acanthaster planci	2e-26	89.23	78	249	-	-
Cs-gene6647_i0_len930	NLRP3	gi|1235720455|gb|ASU91533.1|	Apostichopus japonicus	2e-67	64.79	91	930	-	-
Cs-gene5933_i0_len996	uncharacterized protein LOC110467064	gi|1207977322|ref|XP_021379630.1|	Mizuhopecten yessoensis	1e-53	58.90	93	996	-	+
Cs-gene5933_i0_len996	reverse transcriptase	gi|170819724|gb|ACB38666.1|	Daphnia pulex	2e-34	53.76	94	996	-	+
Cs-gene10511_i0_len603	PREDICTED: uncharacterized protein LOC106818575	gi|957859859|ref|XP_014678757.1|	Priapulus caudatus	1e-59	74.30	89	603	-	+
Cs-gene6483_i0_len946	pirin-like	gi|1229148722|ref|XP_022086814.1|	Acanthaster planci	2e-84	83.22	76	946	-	-
Cs-gene10649_i0_len594	uncharacterized protein LOC110250846	gi|1191069098|ref|XP_020913146.1|	Exaiptasia pallida	1e-21	61.67	61	594	-	+
Cs-gene10649_i0_len594	Retrovirus-related Pol polyprotein from transposon 412	gi|999969232|gb|KXJ08406.1|	Exaiptasia pallida	4e-14	59.82	57	594	-	+
Cs-gene10458_i0_len606	2',3'-cyclic-nucleotide 3'-phosphodiesterase-like isoform X2	gi|1229131449|ref|XP_022102073.1|	Acanthaster planci	5e-35	53.27	86	606	-	+
Cs-gene6326_i1_len390	PREDICTED: ribosome biogenesis protein BRX1 homolog, partial	gi|919037260|ref|XP_013402054.1|	Lingula anatina	5e-17	62.75	66	390	-	-
Cs-gene880_i0_len2070	PREDICTED: uncharacterized protein LOC107333037	gi|1005431146|ref|XP_015753280.1|	Acropora digitifera	1e-08	47.17	22	2070	-	-
Cs-gene880_i0_len2070	PREDICTED: tumor suppressor p53-binding protein 1	gi|780173775|ref|XP_011660955.1|	Strongylocentrotus purpuratus	3e-08	55.06	12	2070	-	-
Cs-gene773_i0_len2142	ralA-binding protein 1-like isoform X2	gi|1229155970|ref|XP_022090713.1|	Acanthaster planci	3e-90	62.25	47	2142	+	-
Cs-gene13536_i0_len452	hypothetical protein KP79_PYT16359	gi|1205906019|gb|OWF52986.1|	Mizuhopecten yessoensis	5e-10	50.93	71	452	+	+
Cs-gene27715_i0_len264	RNA-directed DNA polymerase from mobile element jockey	gi|999979202|gb|KXJ18376.1|	Exaiptasia pallida	4e-07	59.21	84	264	-	-
Cs-gene4540_i0_len1149	PREDICTED: uncharacterized protein LOC102810139	gi|585678557|ref|XP_006819343.1|	Saccoglossus kowalevskii	2e-120	65.78	96	1149	+	+
Cs-gene8666_i0_len744	PREDICTED: translation initiation factor eIF-2B subunit delta	gi|390337934|ref|XP_003724677.1|	Strongylocentrotus purpuratus	6e-99	82.68	93	744	+	-
Cs-gene7090_i0_len891	dual oxidase 1 precursor	gi|185136267|ref|NP_001118237.1|	Strongylocentrotus purpuratus	2e-173	91.55	99	891	-	-
Cs-gene10671_i2_len387	hypothetical protein	gi|1224378587|ref|WP_092403603.1|	bacterium 2013Ark19i	5e-34	68.64	91	387	-	+
Cs-gene10671_i2_len387	PREDICTED: RNA-directed DNA polymerase from mobile element jockey-like	gi|1005432287|ref|XP_015753740.1|	Acropora digitifera	2e-32	66.10	91	387	-	+
Cs-gene8703_i0_len741	PREDICTED: arylsulfatase J	gi|115947271|ref|XP_790151.2|	Strongylocentrotus purpuratus	7e-106	76.03	98	741	-	-
Cs-gene3109_i3_len729	RNA-directed DNA polymerase from mobile element jockey	gi|808856474|gb|KKF09339.1|	Larimichthys crocea	8e-45	60.99	87	729	-	+
Cs-gene9607_i0_len665	PREDICTED: uncharacterized protein LOC107681650	gi|1024938934|ref|XP_016333453.1|	Sinocyclocheilus anshuiensis	5e-25	57.75	64	665	-	+
Cs-gene9607_i0_len665	PREDICTED: neuron navigator 3-like	gi|961931510|ref|XP_014864055.1|	Poecilia mexicana	6e-26	56.12	81	665	-	+
Cs-gene4305_i1_len903	PREDICTED: melatonin receptor type 1C	gi|115678904|ref|XP_001199738.1|	Strongylocentrotus purpuratus	2e-67	71.01	69	903	-	-
Cs-gene4764_i6_len624	PREDICTED: uncharacterized protein F54H12.2-like	gi|1101366019|ref|XP_018914222.1|	Bemisia tabaci	4e-32	48.37	97	624	-	+
Cs-gene12827_i0_len477	PREDICTED: lipoma HMGIC fusion partner	gi|780164436|ref|XP_011683571.1|	Strongylocentrotus purpuratus	4e-49	78.57	79	477	-	-
Cs-gene10023_i0_len634	PREDICTED: uncharacterized protein LOC109462922	gi|1126166561|ref|XP_019615109.1|	Branchiostoma belcheri	3e-40	59.54	99	634	-	+
Cs-gene10708_i0_len591	PREDICTED: acidic phospholipase A2 homolog	gi|780030785|ref|XP_011666637.1|	Strongylocentrotus purpuratus	8e-29	60.00	69	591	-	+
Cs-gene11656_i0_len534	retinol dehydrogenase 12-like	gi|1191049800|ref|XP_020902663.1|	Exaiptasia pallida	4e-20	56.33	85	534	-	-
Cs-gene9687_i0_len660	PREDICTED: uncharacterized protein LOC107347369	gi|1005463458|ref|XP_015768747.1|	Acropora digitifera	3e-13	47.18	74	660	-	-
Cs-gene9687_i0_len660	putative RNA-directed DNA polymerase from transposon BS	gi|999970983|gb|KXJ10157.1|	Exaiptasia pallida	3e-12	42.73	81	660	-	-
Cs-gene6512_i0_len945	zinc finger MYM-type protein 3-like isoform X1	gi|1229140813|ref|XP_022082546.1|	Acanthaster planci	3e-39	54.80	76	945	-	-
Cs-gene7765_i0_len825	PREDICTED: uncharacterized protein LOC106912169 isoform X2	gi|961811544|ref|XP_014834495.1|	Poecilia mexicana	2e-65	65.25	93	825	-	+
Cs-gene5742_i0_len1014	probable tRNA N6-adenosine threonylcarbamoyltransferase	gi|1229158442|ref|XP_022092047.1|	Acanthaster planci	0.0	91.32	99	1014	+	+
Cs-gene4134_i0_len1200	methionine adenosyltransferase	gi|184186103|ref|NP_001116973.1|	Strongylocentrotus purpuratus	0.0	87.44	97	1200	+	+
Cs-gene7661_i0_len837	PREDICTED: transcription initiation factor TFIID subunit 11-like	gi|291222651|ref|XP_002731323.1|	Saccoglossus kowalevskii	3e-50	81.45	43	837	-	-
Cs-gene10292_i0_len618	PREDICTED: uncharacterized protein LOC107353542	gi|1005477181|ref|XP_015775349.1|	Acropora digitifera	4e-09	56.25	39	618	-	-
Cs-gene17922_i0_len353	PREDICTED: uncharacterized protein LOC107350581	gi|1005470858|ref|XP_015772310.1|	Acropora digitifera	3e-28	65.87	98	353	-	-
Cs-gene7132_i0_len888	PREDICTED: nucleus accumbens-associated protein 1 isoform X2	gi|1042308701|ref|XP_017343354.1|	Ictalurus punctatus	7e-10	52.17	39	888	-	-
Cs-gene635_i1_len898	PREDICTED: ATP-binding cassette sub-family A member 1-like	gi|1126172411|ref|XP_019618294.1|	Branchiostoma belcheri	4e-18	78.57	23	898	-	+
Cs-gene12364_i1_len474	hypothetical protein AC249_AIPGENE19889	gi|999973744|gb|KXJ12918.1|	Exaiptasia pallida	1e-30	61.38	98	474	-	-
Cs-gene4673_i0_len1134	PREDICTED: somatostatin receptor type 5-like	gi|390334555|ref|XP_003723955.1|	Strongylocentrotus purpuratus	7e-69	60.40	89	1134	+	-
Cs-gene7494_i4_len426	PREDICTED: RNA-directed DNA polymerase from mobile element jockey-like	gi|1072289864|ref|XP_018431484.1|	Nanorana parkeri	1e-23	66.67	86	426	-	+
Cs-gene227_i16_len969	PREDICTED: uncharacterized protein LOC107328850	gi|1005419053|ref|XP_015749114.1|	Acropora digitifera	5e-49	59.77	78	969	-	-
Cs-gene227_i16_len969	putative RNA-directed DNA polymerase from transposon BS	gi|999976321|gb|KXJ15495.1|	Exaiptasia pallida	4e-44	56.85	89	969	-	-
Cs-gene11133_i0_len564	programmed cell death protein 6-like	gi|1191038669|ref|XP_020896643.1|	Exaiptasia pallida	4e-104	88.95	95	564	+	-
Cs-gene8604_i0_len750	PREDICTED: uncharacterized protein LOC109475623 isoform X2	gi|1126197454|ref|XP_019631910.1|	Branchiostoma belcheri	1e-85	79.10	79	750	+	+
Cs-gene8604_i0_len750	alkylhydroperoxidase	gi|1011000664|ref|WP_061958779.1|	Cupriavidus pauculus	7e-76	76.02	78	750	+	+
Cs-gene5499_i0_len1038	PREDICTED: uncharacterized protein K02A2.6-like	gi|780184227|ref|XP_011662467.1|	Strongylocentrotus purpuratus	1e-94	76.49	77	1038	-	-
Cs-gene3901_i0_len1236	PREDICTED: probable G-protein coupled receptor 112	gi|390359191|ref|XP_797426.2|	Strongylocentrotus purpuratus	2e-97	65.53	98	1236	+	+
Cs-gene10189_i0_len624	PREDICTED: dihydrolipoyl dehydrogenase, mitochondrial	gi|115752588|ref|XP_782447.2|	Strongylocentrotus purpuratus	2e-125	93.69	99	624	-	-
Cs-gene17194_i0_len363	PREDICTED: IgGFc-binding protein-like	gi|1069378110|ref|XP_018083857.1|	Xenopus laevis	1e-06	58.82	52	363	-	-
Cs-gene11511_i0_len543	sodium- and chloride-dependent glycine transporter 1-like isoform X1	gi|1229173597|ref|XP_022100178.1|	Acanthaster planci	2e-50	75.34	79	543	-	-
Cs-gene19635_i0_len330	PREDICTED: uncharacterized protein LOC107340609	gi|1005448391|ref|XP_015761460.1|	Acropora digitifera	1e-14	60.78	89	330	-	-
Cs-gene19635_i0_len330	PREDICTED: RNA-directed DNA polymerase from mobile element jockey-like	gi|957833194|ref|XP_014666646.1|	Priapulus caudatus	8e-10	56.60	89	330	-	-
Cs-gene12_i1_len2883	titin-like	gi|1229131606|ref|XP_022102938.1|	Acanthaster planci	0.0	63.55	100	2883	+	-
Cs-gene3889_i0_len1239	PREDICTED: rabenosyn-5	gi|390331839|ref|XP_786891.3|	Strongylocentrotus purpuratus	5e-89	55.74	92	1239	+	+
Cs-gene8296_i0_len777	hypothetical protein XELAEV_18021328mg	gi|1050385437|gb|OCT87631.1|	Xenopus laevis	1e-29	54.26	85	777	-	+
Cs-gene1854_i0_len1641	nuclear pore complex protein Nup54-like	gi|1229135109|ref|XP_022079496.1|	Acanthaster planci	2e-164	76.41	71	1641	+	-
Cs-gene3001_i1_len1275	PREDICTED: NADH dehydrogenase [ubiquinone] complex I, assembly factor 7 isoform X2	gi|390349111|ref|XP_781178.2|	Strongylocentrotus purpuratus	7e-130	64.22	86	1275	+	-
Cs-gene1514_i0_len1758	PREDICTED: ran GTPase-activating protein 1	gi|390333375|ref|XP_796931.2|	Strongylocentrotus purpuratus	0.0	74.09	97	1758	+	-
Cs-gene20860_i0_len315	PREDICTED: uncharacterized protein LOC107345880	gi|1005460084|ref|XP_015767120.1|	Acropora digitifera	3e-09	51.89	91	315	-	+
Cs-gene20860_i0_len315	ATP-dependent DNA helicase pif1	gi|999972973|gb|KXJ12147.1|	Exaiptasia pallida	4e-07	51.40	92	315	-	+
Cs-gene2783_i1_len1113	transmembrane protein 135-like isoform X1	gi|1229140092|ref|XP_022082155.1|	Acanthaster planci	1e-87	65.65	84	1113	+	-
Cs-gene1691_i11_len600	tenascin	gi|668583121|gb|AIH07018.1|	Apostichopus japonicus	1e-35	61.39	99	600	+	+
Cs-gene17524_i0_len360	PREDICTED: RNA-directed DNA polymerase from mobile element jockey-like	gi|390336935|ref|XP_001200033.2|	Strongylocentrotus purpuratus	8e-08	53.04	88	360	-	+
Cs-gene15387_i0_len399	uncharacterized protein LOC110982458	gi|1229130414|ref|XP_022096554.1|	Acanthaster planci	2e-39	71.97	98	399	-	+
Cs-gene1267_i1_len1614	116 kDa U5 small nuclear ribonucleoprotein component-like	gi|1229191786|ref|XP_022109822.1|	Acanthaster planci	0.0	98.40	93	1614	-	+
Cs-gene837_i0_len2094	PREDICTED: calpain-5 isoform X2	gi|115620399|ref|XP_792213.2|	Strongylocentrotus purpuratus	0.0	79.94	93	2094	-	-
Cs-gene4245_i0_len1185	uncharacterized protein LOC110973748	gi|1229136975|ref|XP_022080499.1|	Acanthaster planci	1e-20	42.57	84	1185	-	-
Cs-gene4840_i1_len1110	uncharacterized protein ZK1073.1-like isoform X1	gi|1229137347|ref|XP_022080690.1|	Acanthaster planci	2e-108	68.55	88	1110	-	+
Cs-gene14700_i0_len417	uncharacterized protein LOC111126990	gi|1242776059|ref|XP_022327664.1|	Crassostrea virginica	1e-21	57.89	82	417	-	+
Cs-gene14700_i0_len417	PREDICTED: RNA-directed DNA polymerase from mobile element jockey-like	gi|1005467330|ref|XP_015770597.1|	Acropora digitifera	2e-19	59.65	82	417	-	+
Cs-gene41000_i0_len213	PREDICTED: vitamin K-dependent gamma-carboxylase-like	gi|620970240|ref|XP_007660146.1|	Ornithorhynchus anatinus	1e-16	83.67	69	213	-	-
Cs-gene44102_i0_len207	lethal(3)malignant brain tumor-like protein 1 isoform X2	gi|1229129424|ref|XP_022091136.1|	Acanthaster planci	7e-08	100.00	35	207	-	-
Cs-gene2478_i0_len1491	ran-binding protein 3-like isoform X3	gi|1229190994|ref|XP_022109408.1|	Acanthaster planci	6e-86	60.71	74	1491	+	+
Cs-gene3471_i1_len678	ankyrin repeat domain-containing protein 42-like	gi|1229145140|ref|XP_022084879.1|	Acanthaster planci	6e-61	84.66	83	678	+	+
Cs-gene3339_i0_len1326	dnaJ homolog subfamily C member 16-like	gi|1229155161|ref|XP_022090264.1|	Acanthaster planci	2e-69	50.63	99	1326	+	-
Cs-gene11876_i0_len522	PREDICTED: transcription elongation factor B polypeptide 2-like	gi|291228348|ref|XP_002734124.1|	Saccoglossus kowalevskii	2e-49	82.50	69	522	-	+
Cs-gene7639_i2_len435	Transposon TX1 uncharacterized 149 kDa protein	gi|999968769|gb|KXJ07943.1|	Exaiptasia pallida	4e-16	58.27	83	435	-	-
Cs-gene7639_i2_len435	reverse transcriptase	gi|39652288|dbj|BAD04858.1|	Tetraodon nigroviridis	3e-13	51.64	84	435	-	-
Cs-gene15870_i0_len390	fibrinogen related protein 3.3 precursor	gi|28875402|gb|AAO59915.1|AF515461_1	Biomphalaria glabrata	3e-15	51.16	99	390	-	+
Cs-gene4578_i0_len1143	E3 ubiquitin-protein ligase UBR4-like isoform X2	gi|1229143907|ref|XP_022084217.1|	Acanthaster planci	2e-177	87.53	99	1143	+	-
Cs-gene1180_i0_len1899	PREDICTED: iduronate 2-sulfatase	gi|390362258|ref|XP_785170.3|	Strongylocentrotus purpuratus	0.0	65.46	89	1899	+	-
Cs-gene20437_i0_len321	PREDICTED: uncharacterized protein LOC102805810	gi|585687138|ref|XP_006820442.1|	Saccoglossus kowalevskii	5e-13	58.25	95	321	-	+
Cs-gene20437_i0_len321	reverse transcriptase	gi|732892379|gb|KHJ94801.1|	Oesophagostomum dentatum	1e-11	68.06	67	321	-	+
Cs-gene18894_i0_len339	PREDICTED: uncharacterized protein LOC108677552	gi|1067075443|ref|XP_018021270.1|	Hyalella azteca	6e-10	61.04	68	339	-	+
Cs-gene18894_i0_len339	PREDICTED: RNA-directed DNA polymerase from mobile element jockey-like	gi|1067095555|ref|XP_018009700.1|	Hyalella azteca	5e-07	56.58	67	339	-	+
Cs-gene960_i1_len999	Transposon TX1 uncharacterized 149 kDa protein, partial	gi|999967080|gb|KXJ06254.1|	Exaiptasia pallida	1e-35	55.65	74	999	-	-
Cs-gene960_i1_len999	reverse transcriptase	gi|39652285|dbj|BAD04856.1|	Takifugu rubripes	7e-31	49.00	74	999	-	-
Cs-gene636_i0_len2268	Transposon TX1 uncharacterized 149 kDa protein	gi|999969531|gb|KXJ08705.1|	Exaiptasia pallida	3e-104	49.12	97	2268	-	+
Cs-gene636_i0_len2268	pol-like protein	gi|34392578|dbj|BAC82621.1|	Danio rerio	5e-94	48.96	94	2268	-	+
Cs-gene9904_i0_len642	PREDICTED: protein Skeletor, isoforms B/C	gi|390353735|ref|XP_784567.3|	Strongylocentrotus purpuratus	6e-50	69.78	85	642	-	-
Cs-gene8115_i0_len795	PREDICTED: MAM and LDL-receptor class A domain-containing protein 1	gi|780078344|ref|XP_003725513.2|	Strongylocentrotus purpuratus	2e-19	62.41	50	795	+	-
Cs-gene7925_i0_len812	uncharacterized protein LOC111137873	gi|1242808938|ref|XP_022345276.1|	Crassostrea virginica	1e-18	60.19	63	812	-	+
Cs-gene7925_i0_len812	PREDICTED: tigger transposable element-derived protein 2-like	gi|761905496|ref|XP_011402525.1|	Amphimedon queenslandica	1e-18	59.13	40	812	-	+
Cs-gene4574_i1_len561	PREDICTED: alkaline serine protease ver112	gi|780097125|ref|XP_011674773.1|	Strongylocentrotus purpuratus	2e-24	57.14	82	561	-	-
Cs-gene5791_i0_len1011	PREDICTED: trans-1,2-dihydrobenzene-1,2-diol dehydrogenase-like	gi|291245113|ref|XP_002742436.1|	Saccoglossus kowalevskii	3e-79	66.54	80	1011	+	-
Cs-gene10538_i0_len600	calcipressin-1-like	gi|1229163478|ref|XP_022094753.1|	Acanthaster planci	9e-54	64.68	97	600	+	-
Cs-gene13515_i0_len453	PREDICTED: uncharacterized protein LOC107352841	gi|1005475768|ref|XP_015774645.1|	Acropora digitifera	2e-10	48.55	87	453	-	+
Cs-gene11342_i0_len552	reverse transcriptase, partial	gi|326578564|gb|ADZ95855.1|	Catocyclotis adelina	1e-53	70.66	90	552	-	+
Cs-gene8526_i0_len756	PREDICTED: copper homeostasis protein cutC homolog	gi|390343814|ref|XP_785284.3|	Strongylocentrotus purpuratus	2e-113	77.96	97	756	+	+
Cs-gene10735_i0_len588	putative ribonuclease	gi|1229135886|ref|XP_022079911.1|	Acanthaster planci	5e-68	81.25	82	588	-	-
Cs-gene526_i1_len246	uncharacterized protein LOC110983843	gi|1229171659|ref|XP_022099135.1|	Acanthaster planci	1e-11	73.44	78	246	-	-
Cs-gene526_i1_len246	TBC1 domain family member 2B	gi|1205899594|gb|OWF48518.1|	Mizuhopecten yessoensis	5e-08	64.52	76	246	-	-
Cs-gene288_i2_len1710	PREDICTED: RNA-directed DNA polymerase from mobile element jockey-like	gi|1005429221|ref|XP_015752345.1|	Acropora digitifera	4e-72	47.99	99	1710	-	+
Cs-gene4005_i0_len1221	neutral alpha-glucosidase AB-like isoform X1	gi|1229138486|ref|XP_022081305.1|	Acanthaster planci	2e-176	77.15	99	1221	-	-
Cs-gene5359_i0_len1053	D(2) dopamine receptor-like	gi|1229153063|ref|XP_022089154.1|	Acanthaster planci	3e-43	51.64	83	1053	-	-
Cs-gene1629_i0_len1707	PREDICTED: zinc finger BED domain-containing protein 1-like isoform X1	gi|657574554|ref|XP_008290989.1|	Stegastes partitus	2e-83	53.31	91	1707	-	-
Cs-gene2593_i0_len1467	PREDICTED: monocarboxylate transporter 12-like	gi|585698564|ref|XP_006822606.1|	Saccoglossus kowalevskii	3e-46	48.43	90	1467	+	-
Cs-gene29689_i0_len255	PREDICTED: cytochrome c oxidase subunit 6B1	gi|115910522|ref|XP_785769.2|	Strongylocentrotus purpuratus	4e-43	90.24	96	255	+	+
Cs-gene21467_i0_len309	uncharacterized protein LOC101155258 isoform X2	gi|765113178|ref|XP_011479828.1|	Oryzias latipes	4e-21	67.03	88	309	-	-
Cs-gene6906_i0_len903	uncharacterized protein LOC110984760	gi|1229175014|ref|XP_022100932.1|	Acanthaster planci	1e-60	60.75	87	903	+	+
Cs-gene6906_i0_len903	PREDICTED: neuropilin and tolloid-like protein 2-like	gi|585720528|ref|XP_006813103.1|	Saccoglossus kowalevskii	7e-46	63.59	65	903	+	+
Cs-gene3554_i0_len1287	inositol polyphosphate 5-phosphatase OCRL-1-like isoform X3	gi|1229174112|ref|XP_022100457.1|	Acanthaster planci	7e-160	80.11	86	1287	-	+
Cs-gene6997_i1_len438	PREDICTED: uncharacterized protein LOC106713138	gi|943957065|ref|XP_014361333.1|	Papilio machaon	5e-16	56.88	75	438	-	+
Cs-gene6997_i1_len438	PREDICTED: RNA-directed DNA polymerase from mobile element jockey-like, partial	gi|910316989|ref|XP_013161242.1|	Papilio xuthus	2e-15	56.88	75	438	-	+
Cs-gene16991_i0_len367	hypothetical protein AC249_AIPGENE19185	gi|999967558|gb|KXJ06732.1|	Exaiptasia pallida	3e-13	65.75	60	367	-	-
Cs-gene7450_i0_len856	PREDICTED: uncharacterized protein LOC106819790	gi|957863255|ref|XP_014679862.1|	Priapulus caudatus	3e-17	63.54	64	856	+	-
Cs-gene9680_i0_len660	PREDICTED: protein MTO1 homolog, mitochondrial	gi|390347437|ref|XP_783517.3|	Strongylocentrotus purpuratus	2e-53	65.14	98	660	-	-
Cs-gene3363_i0_len1320	delta-1-pyrroline-5-carboxylate dehydrogenase, mitochondrial-like isoform X2	gi|1229155461|ref|XP_022090429.1|	Acanthaster planci	0.0	79.62	96	1320	-	-
Cs-gene21126_i0_len312	hypothetical protein M153_11427000114	gi|948276517|gb|KRH92124.1|	Pseudoloma neurophilia	4e-14	79.69	63	312	-	-
Cs-gene21126_i0_len312	putative Myb-like DNA-binding domain protein	gi|749154299|ref|XP_011128778.1|	Gregarina niphandrodes	6e-11	59.68	63	312	-	-
Cs-gene639_i0_len2265	PREDICTED: dentin sialophosphoprotein isoform X1	gi|390346990|ref|XP_003726680.1|	Strongylocentrotus purpuratus	7e-81	68.89	35	2265	+	+
Cs-gene12631_i0_len486	PREDICTED: uncharacterized protein LOC106811605	gi|957840938|ref|XP_014670792.1|	Priapulus caudatus	5e-31	60.00	99	486	-	+
Cs-gene16135_i1_len282	PREDICTED: serine/threonine-protein kinase N2-like isoform X2	gi|919020499|ref|XP_013394195.1|	Lingula anatina	5e-27	82.86	74	282	-	-
Cs-gene3950_i0_len1230	PREDICTED: interferon-induced very large GTPase 1-like	gi|828228288|ref|XP_012564227.1|	Hydra vulgaris	1e-27	48.41	81	1230	-	-
Cs-gene4922_i0_len1104	uncharacterized protein LOC110250163	gi|1191027510|ref|XP_020912429.1|	Exaiptasia pallida	1e-23	57.22	51	1104	-	+
Cs-gene4922_i0_len1104	putative CTD kinase subunit alpha-like	gi|999975703|gb|KXJ14877.1|	Exaiptasia pallida	2e-19	52.60	52	1104	-	+
Cs-gene18461_i0_len345	PREDICTED: uncharacterized protein LOC105445933	gi|780139101|ref|XP_011680388.1|	Strongylocentrotus purpuratus	6e-23	65.74	94	345	-	+
Cs-gene9371_i0_len684	PREDICTED: prefoldin subunit 3-like	gi|919040229|ref|XP_013403501.1|	Lingula anatina	2e-78	83.14	75	684	-	-
Cs-gene6696_i0_len924	Retrovirus-related Pol polyprotein from transposon 412, partial	gi|999965766|gb|KXJ04944.1|	Exaiptasia pallida	9e-46	53.29	97	924	-	+
Cs-gene3407_i0_len1314	serine/threonine-protein kinase TBK1-like	gi|1229137868|ref|XP_022080976.1|	Acanthaster planci	6e-39	52.94	73	1314	+	-
Cs-gene15339_i0_len399	transmembrane protein 256-like isoform X1	gi|1229182839|ref|XP_022105057.1|	Acanthaster planci	2e-45	80.67	88	399	-	+
Cs-gene14968_i1_len363	RNA-directed DNA polymerase from mobile element jockey	gi|999991075|gb|KXJ30091.1|	Exaiptasia pallida	1e-22	70.24	69	363	-	-
Cs-gene5340_i0_len1056	collagen alpha-1(V) chain-like isoform X2	gi|1229184148|ref|XP_022105761.1|	Acanthaster planci	5e-60	56.93	90	1056	+	+
Cs-gene29782_i0_len255	uncharacterized protein K02A2.6-like	gi|1191046385|ref|XP_020900815.1|	Exaiptasia pallida	1e-12	83.10	84	255	-	-
Cs-gene29782_i0_len255	Transposon Ty3-I Gag-Pol polyprotein	gi|999974834|gb|KXJ14008.1|	Exaiptasia pallida	2e-12	83.10	84	255	-	-
Cs-gene339_i0_len2700	endonuclease/reverse transcriptase	gi|17529698|gb|AAL40415.1|AF369891_4	Branchiostoma floridae	0.0	59.60	97	2700	-	+
Cs-gene8262_i1_len216	polyoma enhancer activator 3, partial	gi|652903829|dbj|BAP00636.1|	Holothuria leucospilota	8e-12	73.77	76	216	-	-
Cs-gene33955_i0_len237	uncharacterized protein LOC110441246	gi|1207980964|ref|XP_021340027.1|	Mizuhopecten yessoensis	4e-09	63.77	87	237	-	-
Cs-gene33955_i0_len237	PREDICTED: RNA-directed DNA polymerase from mobile element jockey-like	gi|1005467330|ref|XP_015770597.1|	Acropora digitifera	1e-08	65.67	85	237	-	-
Cs-gene4566_i0_len1146	26S protease regulatory subunit 4	gi|405964277|gb|EKC29780.1|	Crassostrea gigas	2e-101	64.50	88	1146	-	-
Cs-gene2578_i0_len1473	sorting nexin-7-like isoform X1	gi|1229191997|ref|XP_022109935.1|	Acanthaster planci	2e-172	73.24	90	1473	+	-
Cs-gene5213_i0_len1068	PREDICTED: lipoma HMGIC fusion partner-like 3 protein isoform X2	gi|780143781|ref|XP_011681036.1|	Strongylocentrotus purpuratus	1e-22	55.66	85	1068	+	+
Cs-gene1476_i0_len1770	PREDICTED: uncharacterized protein LOC105446895	gi|780157566|ref|XP_011682593.1|	Strongylocentrotus purpuratus	4e-10	48.78	27	1770	-	-
Cs-gene1476_i0_len1770	putative DNA polymerase	gi|999985433|gb|KXJ24574.1|	Exaiptasia pallida	2e-07	42.94	55	1770	-	-
Cs-gene1002_i0_len1989	zinc finger protein 91-like, partial	gi|1238875103|ref|XP_022251196.1|	Limulus polyphemus	2e-39	39.74	99	1989	+	+
Cs-gene644_i1_len854	PREDICTED: uncharacterized protein LOC109618250	gi|1139854184|ref|XP_019921142.1|	Crassostrea gigas	2e-45	57.52	70	854	-	+
Cs-gene644_i1_len854	Transposon Tf2-6 polyprotein	gi|999987491|gb|KXJ26606.1|	Exaiptasia pallida	3e-36	55.74	74	854	-	+
Cs-gene11620_i0_len537	serine/arginine-rich splicing factor 1-like	gi|1173920814|gb|OQR79127.1|	Tropilaelaps mercedesae	8e-35	88.31	43	537	-	-
Cs-gene2867_i1_len1239	hypothetical protein DAPPUDRAFT_192258	gi|321476772|gb|EFX87732.1|	Daphnia pulex	2e-108	61.30	99	1239	-	-
Cs-gene2867_i1_len1239	PREDICTED: cytochrome P450 4V2	gi|390331656|ref|XP_783176.3|	Strongylocentrotus purpuratus	1e-106	62.87	97	1239	-	-
Cs-gene4806_i0_len1116	PREDICTED: uncharacterized protein LOC100374839	gi|291234887|ref|XP_002737380.1|	Saccoglossus kowalevskii	3e-80	68.21	86	1116	+	-
Cs-gene7811_i0_len822	PREDICTED: uncharacterized protein LOC106633234	gi|930738063|ref|XP_014189769.1|	Haplochromis burtoni	7e-43	56.45	89	822	+	-
Cs-gene2814_i0_len1422	LOW QUALITY PROTEIN: carboxypeptidase N subunit 2	gi|727047985|ref|XP_010404474.1|	Corvus cornix cornix	9e-27	52.49	55	1422	+	-
Cs-gene1600_i0_len1716	PREDICTED: uncharacterized protein LOC109617899	gi|1139850682|ref|XP_019920423.1|	Crassostrea gigas	6e-132	58.74	98	1716	-	-
Cs-gene8377_i0_len771	RNA-binding protein pno1-like	gi|1229132754|ref|XP_022108940.1|	Acanthaster planci	3e-98	88.60	89	771	+	-
Cs-gene789_i0_len2133	angiotensin-converting enzyme-like	gi|1229144561|ref|XP_022084562.1|	Acanthaster planci	0.0	67.43	89	2133	+	-
Cs-gene30485_i0_len252	PREDICTED: techylectin-5B-like	gi|871278758|ref|XP_005113520.2|	Aplysia californica	3e-06	43.90	98	252	-	-
Cs-gene9833_i1_len633	CLUMA_CG010175, isoform A	gi|1108475073|emb|CRK96577.1|	Clunio marinus	4e-17	54.32	85	633	-	-
Cs-gene1325_i0_len1838	nuclear factor, erythroid derived 2	gi|193788679|ref|NP_001123278.1|	Strongylocentrotus purpuratus	2e-71	69.00	89	1838	-	-
Cs-gene3241_i0_len1347	gamma-butyrobetaine dioxygenase-like	gi|1229149679|ref|XP_022087327.1|	Acanthaster planci	6e-120	69.60	73	1347	+	-
Cs-gene10307_i0_len618	PREDICTED: uncharacterized protein LOC105443799	gi|780104760|ref|XP_011675723.1|	Strongylocentrotus purpuratus	3e-34	61.67	87	618	-	+
Cs-gene10307_i0_len618	PREDICTED: retrovirus-related Pol polyprotein from transposon 412	gi|780052824|ref|XP_783005.4|	Strongylocentrotus purpuratus	4e-32	58.64	92	618	-	+
Cs-gene7494_i12_len258	RTJK, partial	gi|1178008755|gb|ORD93263.1|	Enterospora canceri	8e-14	66.15	76	258	-	+
Cs-gene5729_i0_len1017	WD repeat and FYVE domain-containing protein 2-like isoform X2	gi|1229164234|ref|XP_022095155.1|	Acanthaster planci	0.0	86.05	99	1017	-	-
Cs-gene25236_i0_len279	Retrovirus-related Pol polyprotein from transposon opus	gi|999989658|gb|KXJ28692.1|	Exaiptasia pallida	4e-07	62.69	72	279	-	-
Cs-gene8960_i0_len717	PREDICTED: amine oxidase [flavin-containing] B	gi|780064209|ref|XP_011670781.1|	Strongylocentrotus purpuratus	1e-37	51.65	98	717	-	-
Cs-gene8446_i0_len765	gamma-interferon-inducible lysosomal thiol reductase	gi|698975134|gb|AIU34503.1|	Stichopus monotuberculatus	2e-82	66.00	97	765	-	-
Cs-gene2598_i0_len1467	uncharacterized protein LOC110982156	gi|1229165954|ref|XP_022096084.1|	Acanthaster planci	2e-103	71.47	69	1467	+	-
Cs-gene2598_i0_len1467	PREDICTED: proline-rich transmembrane protein 4 isoform X2	gi|780154340|ref|XP_011682155.1|	Strongylocentrotus purpuratus	2e-100	66.67	74	1467	+	-
Cs-gene7009_i0_len897	PREDICTED: uncharacterized protein LOC106820250, partial	gi|957864559|ref|XP_014680270.1|	Priapulus caudatus	1e-42	63.31	77	897	-	+
Cs-gene7009_i0_len897	Integrase/recombinase xerD-like, partial	gi|999966176|gb|KXJ05352.1|	Exaiptasia pallida	3e-33	61.88	52	897	-	+
Cs-gene4514_i0_len1152	PREDICTED: helicase ARIP4	gi|780058920|ref|XP_011670143.1|	Strongylocentrotus purpuratus	8e-77	71.02	71	1152	-	+
Cs-gene37928_i0_len222	PREDICTED: conserved oligomeric Golgi complex subunit 7 isoform X2	gi|780139075|ref|XP_011680385.1|	Strongylocentrotus purpuratus	4e-13	86.96	62	222	-	-
Cs-gene4820_i0_len1116	selenide, water dikinase 2	gi|296531404|ref|NP_001171847.1|	Saccoglossus kowalevskii	8e-164	77.51	99	1116	+	-
Cs-gene5387_i0_len1053	beta-lactamase domain-containing protein 2-like	gi|1229167562|ref|XP_022096941.1|	Acanthaster planci	4e-76	59.82	96	1053	+	-
Cs-gene10580_i0_len597	uncharacterized protein LOC110368419	gi|1199344597|ref|XP_021171247.1|	Fundulus heteroclitus	2e-26	61.01	78	597	-	+
Cs-gene40_i19_len750	hypothetical protein	gi|1154084838|ref|WP_078462624.1|	Solemya velum gill symbiont	2e-49	60.09	91	750	+	+
Cs-gene40_i19_len750	pol-like protein	gi|125901787|gb|ABN58714.1|	Biomphalaria glabrata	2e-43	59.81	84	750	+	+
Cs-gene5594_i0_len1029	PREDICTED: alcohol dehydrogenase [NADP(+)]	gi|390334907|ref|XP_782054.2|	Strongylocentrotus purpuratus	1e-115	71.02	92	1029	+	+
Cs-gene231_i1_len2079	dystrophin-like protein	gi|47550975|ref|NP_999661.1|	Strongylocentrotus purpuratus	2e-132	62.57	96	2079	-	-
Cs-gene10338_i0_len615	PREDICTED: uncharacterized protein LOC105436430	gi|780024410|ref|XP_011665740.1|	Strongylocentrotus purpuratus	4e-16	57.75	69	615	-	+
Cs-gene23027_i0_len297	unnamed protein product, partial	gi|641950772|emb|CDR08879.1|	Oncorhynchus mykiss	2e-10	63.64	67	297	-	-
Cs-gene23027_i0_len297	SJCHGC03028 protein, partial	gi|76162482|gb|AAX30336.2|	Schistosoma japonicum	2e-09	64.52	63	297	-	-
Cs-gene2304_i0_len1530	PREDICTED: probable ATP-dependent RNA helicase DDX41	gi|390351458|ref|XP_796437.3|	Strongylocentrotus purpuratus	0.0	89.22	99	1530	-	-
Cs-gene7741_i0_len828	armadillo repeat-containing protein 3-like	gi|1229179503|ref|XP_022103270.1|	Acanthaster planci	7e-93	80.75	94	828	-	-
Cs-gene12580_i0_len489	PREDICTED: fibropellin-3-like	gi|780152513|ref|XP_011681914.1|	Strongylocentrotus purpuratus	1e-14	58.56	68	489	-	-
Cs-gene3706_i1_len324	PREDICTED: carbohydrate sulfotransferase 15	gi|780102483|ref|XP_003726046.2|	Strongylocentrotus purpuratus	4e-09	71.15	48	324	-	-
Cs-gene3539_i0_len1290	PREDICTED: enoyl-CoA delta isomerase 2, mitochondrial	gi|72045556|ref|XP_780031.1|	Strongylocentrotus purpuratus	2e-151	73.73	86	1290	+	+
Cs-gene9520_i0_len672	Cardiomyopathy-associated protein 5, partial	gi|449272526|gb|EMC82410.1|	Columba livia	4e-44	56.94	93	672	+	-
Cs-gene23351_i0_len294	PREDICTED: uncharacterized protein LOC578465	gi|780172851|ref|XP_011660822.1|	Strongylocentrotus purpuratus	1e-07	54.65	79	294	-	-
Cs-gene23351_i0_len294	PREDICTED: RNA-directed DNA polymerase from mobile element jockey-like	gi|780161103|ref|XP_011683098.1|	Strongylocentrotus purpuratus	3e-07	58.44	76	294	-	-
Cs-gene6599_i0_len935	uncharacterized protein LOC110456894	gi|1207947451|ref|XP_021363608.1|	Mizuhopecten yessoensis	6e-31	46.15	74	935	-	+
Cs-gene13381_i0_len456	PREDICTED: cellular retinoic acid-binding protein 1-like	gi|390367968|ref|XP_003731365.1|	Strongylocentrotus purpuratus	1e-35	67.88	90	456	-	-
Cs-gene2920_i0_len1404	leucine-rich repeat-containing protein 40-like isoform X1	gi|1229176425|ref|XP_022101652.1|	Acanthaster planci	2e-179	77.35	99	1404	-	-
Cs-gene25478_i0_len279	uncharacterized protein LOC110455211	gi|1207942289|ref|XP_021360867.1|	Mizuhopecten yessoensis	1e-09	63.64	83	279	-	-
Cs-gene9994_i0_len636	PREDICTED: zinc finger HIT domain-containing protein 3	gi|1002601045|ref|XP_015679623.1|	Protobothrops mucrosquamatus	1e-20	58.90	69	636	+	+
Cs-gene17206_i0_len363	COX assembly mitochondrial protein homolog	gi|1229156637|ref|XP_022091077.1|	Acanthaster planci	7e-42	77.36	88	363	-	+
Cs-gene11590_i0_len540	hypothetical protein TSAR_010977, partial	gi|1227098157|gb|OXU22397.1|	Trichomalopsis sarcophagae	3e-09	47.01	71	540	-	+
Cs-gene42602_i0_len210	hypothetical protein LOTGIDRAFT_144021, partial	gi|676452164|ref|XP_009052944.1|	Lottia gigantea	1e-06	52.17	99	210	-	-
Cs-gene1731_i8_len1575	CG31832, partial	gi|924554104|gb|ALC39379.1|	Drosophila busckii	3e-41	44.91	81	1575	-	-
Cs-gene2861_i0_len1413	PREDICTED: transcription factor GCF1 isoform X1	gi|780175475|ref|XP_011661283.1|	Strongylocentrotus purpuratus	1e-37	65.95	39	1413	+	+
Cs-gene12334_i0_len498	uncharacterized protein LOC110988172	gi|1229186761|ref|XP_022107155.1|	Acanthaster planci	7e-13	57.89	67	498	-	+
Cs-gene2486_i0_len1491	uncharacterized protein LOC110986833	gi|1229182287|ref|XP_022104755.1|	Acanthaster planci	2e-133	68.04	97	1491	+	-
Cs-gene12719_i0_len483	PREDICTED: uncharacterized protein LOC105437747	gi|780188049|ref|XP_011663005.1|	Strongylocentrotus purpuratus	2e-11	55.56	84	483	-	+
Cs-gene12719_i0_len483	PREDICTED: cytochrome P450 2J5, partial	gi|390365325|ref|XP_794251.3|	Strongylocentrotus purpuratus	2e-08	55.84	91	483	-	+
Cs-gene2468_i0_len1494	PREDICTED: mediator of RNA polymerase II transcription subunit 24	gi|780152796|ref|XP_011681953.1|	Strongylocentrotus purpuratus	7e-127	60.94	99	1494	+	-
Cs-gene5745_i0_len1014	PREDICTED: putative L-aspartate dehydrogenase	gi|390344658|ref|XP_790718.2|	Strongylocentrotus purpuratus	3e-125	77.94	80	1014	+	-
Cs-gene176_i0_len3164	PREDICTED: RNA-directed DNA polymerase from mobile element jockey-like	gi|390365838|ref|XP_003730898.1|	Strongylocentrotus purpuratus	0.0	60.52	77	3164	+	+
Cs-gene4173_i0_len1194	G-protein coupled receptor 54-like	gi|1229130207|ref|XP_022095426.1|	Acanthaster planci	1e-20	50.56	66	1194	+	+
Cs-gene9120_i0_len705	la-related protein 1B-like isoform X2	gi|1229144895|ref|XP_022084747.1|	Acanthaster planci	1e-99	79.40	94	705	-	-
Cs-gene41905_i0_len213	PREDICTED: RNA-directed DNA polymerase from mobile element jockey-like	gi|1072289864|ref|XP_018431484.1|	Nanorana parkeri	8e-07	62.07	80	213	-	-
Cs-gene46177_i0_len201	hypothetical protein RR48_03506	gi|930677483|gb|KPJ17545.1|	Papilio machaon	2e-15	77.36	79	201	-	-
Cs-gene46177_i0_len201	AAEL017356-PA	gi|403182447|gb|EJY57394.1|	Aedes aegypti	2e-14	84.44	67	201	-	-
Cs-gene191_i1_len1320	RecName: Full=Transposon TX1 uncharacterized 149 kDa protein; AltName: Full=ORF 2	gi|141475|sp|P14381.1|YTX2_XENLA	no data	1e-39	47.19	95	1320	-	+
Cs-gene191_i1_len1320	reverse transcriptase	gi|39652288|dbj|BAD04858.1|	Tetraodon nigroviridis	2e-34	44.32	94	1320	-	+
Cs-gene8340_i0_len774	PREDICTED: fibrinogen C domain-containing protein 1-B-like	gi|919014954|ref|XP_013391856.1|	Lingula anatina	4e-41	52.40	95	774	-	-
Cs-gene1485_i0_len1767	1-phosphatidylinositol 4,5-bisphosphate phosphodiesterase beta-3-like isoform X13	gi|1229155781|ref|XP_022090608.1|	Acanthaster planci	2e-111	63.11	92	1767	-	-
Cs-gene6851_i0_len909	sushi domain-containing protein 2-like isoform X2	gi|1229153657|ref|XP_022089467.1|	Acanthaster planci	2e-18	49.20	99	909	-	+
Cs-gene3254_i0_len1344	LOW QUALITY PROTEIN: carboxypeptidase D-like	gi|1229128819|ref|XP_022087938.1|	Acanthaster planci	4e-122	68.09	88	1344	+	+
Cs-gene4863_i1_len504	PREDICTED: rho GTPase-activating protein 5-like isoform X3	gi|919101902|ref|XP_013387328.1|	Lingula anatina	1e-40	74.45	80	504	-	-
Cs-gene14955_i0_len408	LINE1-like RNA-directed DNA polymerase, partial	gi|23598419|gb|AAN35187.1|	Euprymna scolopes	6e-28	69.90	68	408	-	+
Cs-gene5081_i0_len1086	PREDICTED: alpha-1,3-mannosyl-glycoprotein 2-beta-N-acetylglucosaminyltransferase	gi|780157254|ref|XP_011682549.1|	Strongylocentrotus purpuratus	2e-115	71.14	94	1086	-	-
Cs-gene7935_i0_len810	PREDICTED: CD151 antigen	gi|390350940|ref|XP_003727534.1|	Strongylocentrotus purpuratus	2e-39	58.26	87	810	+	+
Cs-gene7622_i1_len744	PREDICTED: zinc finger protein 271-like	gi|641658103|ref|XP_008180598.1|	Acyrthosiphon pisum	3e-77	66.26	94	744	-	-
Cs-gene11685_i0_len532	PREDICTED: activated RNA polymerase II transcriptional coactivator p15	gi|527267912|ref|XP_005152061.1|	Melopsittacus undulatus	4e-10	63.89	41	532	-	-
Cs-gene331_i1_len2127	PREDICTED: CUB and sushi domain-containing protein 2	gi|390339960|ref|XP_783971.3|	Strongylocentrotus purpuratus	1e-155	57.61	94	2127	+	-
Cs-gene3285_i0_len1338	hippocampus abundant transcript 1 protein-like	gi|1229191985|ref|XP_022109928.1|	Acanthaster planci	0.0	89.92	88	1338	-	-
Cs-gene7382_i0_len864	PREDICTED: uncharacterized protein LOC100892840	gi|390340458|ref|XP_003725249.1|	Strongylocentrotus purpuratus	2e-48	57.09	97	864	-	+
Cs-gene7382_i0_len864	PREDICTED: RNA-directed DNA polymerase from mobile element jockey-like	gi|390365838|ref|XP_003730898.1|	Strongylocentrotus purpuratus	3e-44	57.71	97	864	-	+
Cs-gene4221_i0_len1188	uncharacterized protein LOC110988761	gi|1229188837|ref|XP_022108252.1|	Acanthaster planci	5e-97	71.00	76	1188	-	+
Cs-gene12074_i0_len510	PREDICTED: WAS protein family homolog 1 isoform X3	gi|780063393|ref|XP_011670680.1|	Strongylocentrotus purpuratus	2e-44	92.23	61	510	-	-
Cs-gene16287_i0_len381	NEDD8-activating enzyme E1 regulatory subunit-like	gi|1229174974|ref|XP_022100909.1|	Acanthaster planci	7e-52	84.75	93	381	-	-
Cs-gene2020_i0_len1596	PREDICTED: sorting nexin-25	gi|780012210|ref|XP_011663922.1|	Strongylocentrotus purpuratus	3e-121	69.39	73	1596	+	-
Cs-gene10939_i0_len576	high affinity copper uptake protein 1-like	gi|1229145756|ref|XP_022085211.1|	Acanthaster planci	7e-69	70.27	95	576	-	+
Cs-gene5344_i0_len1056	collagen alpha-2(IX) chain-like, partial	gi|1207959336|ref|XP_021369980.1|	Mizuhopecten yessoensis	2e-13	44.23	73	1056	-	-
Cs-gene40807_i0_len216	uncharacterized protein LOC110455211	gi|1207942289|ref|XP_021360867.1|	Mizuhopecten yessoensis	3e-11	60.00	97	216	-	+
Cs-gene7913_i0_len813	predicted protein	gi|156370914|ref|XP_001628512.1|	Nematostella vectensis	1e-40	60.00	70	813	-	+
Cs-gene21119_i0_len312	PREDICTED: serine/threonine-protein kinase 31, partial	gi|780062467|ref|XP_011670570.1|	Strongylocentrotus purpuratus	2e-07	58.97	73	312	-	-
Cs-gene16865_i0_len369	PREDICTED: LOW QUALITY PROTEIN: uncharacterized protein LOC102362595	gi|942159814|ref|XP_014345478.1|	Latimeria chalumnae	4e-30	69.30	92	369	-	-
Cs-gene16865_i0_len369	PREDICTED: RNA-directed DNA polymerase from mobile element jockey-like, partial	gi|1101540573|ref|XP_018936152.1|	Cyprinus carpio	1e-25	65.79	92	369	-	-
Cs-gene3634_i1_len714	PREDICTED: uncharacterized protein LOC105446982	gi|780159057|ref|XP_011682806.1|	Strongylocentrotus purpuratus	1e-30	62.41	56	714	-	-
Cs-gene3634_i1_len714	PREDICTED: zinc finger CCHC domain-containing protein 3-like, partial	gi|780159052|ref|XP_011682805.1|	Strongylocentrotus purpuratus	4e-30	66.39	50	714	-	-
Cs-gene8858_i0_len726	apoptosis-stimulating of p53 protein 1 isoform X2	gi|512948963|ref|XP_004836937.1|	Heterocephalus glaber	2e-34	61.60	97	726	+	-
Cs-gene22772_i0_len297	Similar to Chromatin remodeling factor mit1; acc. no. Q9P793	gi|549054075|emb|CCX07083.1|	Pyronema omphalodes CBS 100304	1e-07	52.31	68	297	-	+
Cs-gene38726_i0_len222	CLUMA_CG014293, isoform B	gi|1108470580|emb|CRL01303.1|	Clunio marinus	2e-14	81.13	70	222	-	+
Cs-gene5139_i0_len1077	citrate lyase subunit beta-like protein, mitochondrial	gi|1229180033|ref|XP_022103542.1|	Acanthaster planci	4e-131	79.86	81	1077	+	-
Cs-gene16424_i0_len378	hypothetical protein BRAFLDRAFT_125953	gi|260828478|ref|XP_002609190.1|	Branchiostoma floridae	1e-22	93.02	34	378	-	-
Cs-gene16424_i0_len378	PREDICTED: N-acetylglucosamine-1-phosphotransferase subunits alpha/beta-like isoform X2	gi|1126178553|ref|XP_019621640.1|	Branchiostoma belcheri	1e-22	93.02	34	378	-	-
Cs-gene10766_i1_len585	mannan-binding C-type lectin	gi|86277302|gb|ABC87994.1|	Apostichopus japonicus	3e-45	65.34	89	585	+	+
Cs-gene672_i0_len2238	lysyl oxidase-like 2 precursor	gi|118601052|ref|NP_001073015.1|	Strongylocentrotus purpuratus	0.0	65.99	91	2238	+	+
Cs-gene26556_i0_len272	RNA-directed DNA polymerase from mobile element jockey, partial	gi|678199018|gb|KFV66000.1|	Picoides pubescens	8e-07	54.84	68	272	-	-
Cs-gene5209_i1_len936	hypothetical protein AC249_AIPGENE9508	gi|999969301|gb|KXJ08475.1|	Exaiptasia pallida	2e-75	63.92	93	936	+	+
Cs-gene5209_i1_len936	putative RNA-directed DNA polymerase from transposon BS	gi|999975764|gb|KXJ14938.1|	Exaiptasia pallida	4e-69	62.41	93	936	+	+
Cs-gene41443_i0_len213	PREDICTED: uncharacterized protein LOC105447502	gi|780167221|ref|XP_011683942.1|	Strongylocentrotus purpuratus	8e-11	60.00	99	213	-	-
Cs-gene4434_i0_len1161	hypothetical protein AC249_AIPGENE8475	gi|999968353|gb|KXJ07527.1|	Exaiptasia pallida	4e-31	61.90	48	1161	-	+
Cs-gene4434_i0_len1161	putative CTD kinase subunit alpha-like	gi|999975703|gb|KXJ14877.1|	Exaiptasia pallida	3e-27	61.54	43	1161	-	+
Cs-gene8816_i0_len729	uncharacterized protein LOC110048720	gi|1176080133|ref|XP_020610156.1|	Orbicella faveolata	1e-75	66.53	98	729	-	+
Cs-gene8816_i0_len729	Retrovirus-related Pol polyprotein from transposon 17.6	gi|999966208|gb|KXJ05384.1|	Exaiptasia pallida	1e-61	62.40	97	729	-	+
Cs-gene6510_i0_len945	synaptotagmin-17-like isoform X2	gi|1229164602|ref|XP_022095352.1|	Acanthaster planci	8e-89	83.50	63	945	-	-
Cs-gene628_i0_len2277	NLRP10	gi|1235720457|gb|ASU91534.1|	Apostichopus japonicus	3e-43	46.99	68	2277	+	-
Cs-gene33142_i0_len240	PREDICTED: uncharacterized protein LOC109462922	gi|1126166561|ref|XP_019615109.1|	Branchiostoma belcheri	8e-07	68.57	84	240	-	+
Cs-gene202_i6_len1447	pol-like protein	gi|125901787|gb|ABN58714.1|	Biomphalaria glabrata	1e-81	67.74	58	1447	-	+
Cs-gene2711_i0_len1443	protein LTV1 homolog isoform X1	gi|1229129464|ref|XP_022091354.1|	Acanthaster planci	1e-133	66.87	97	1443	+	-
Cs-gene26812_i0_len270	hypothetical protein AC249_AIPGENE9508	gi|999969301|gb|KXJ08475.1|	Exaiptasia pallida	4e-07	72.00	56	270	-	-
Cs-gene26812_i0_len270	putative RNA-directed DNA polymerase from transposon X-element	gi|808870321|gb|KKF20214.1|	Larimichthys crocea	9e-06	68.00	56	270	-	-
Cs-gene33467_i0_len240	PREDICTED: WD repeat-containing protein 60-like	gi|585657589|ref|XP_006815867.1|	Saccoglossus kowalevskii	1e-13	72.60	91	240	-	+
Cs-gene388_i6_len444	putative RNA-directed DNA polymerase from transposon BS	gi|999985014|gb|KXJ24155.1|	Exaiptasia pallida	3e-33	62.91	95	444	-	+
Cs-gene24126_i1_len286	PREDICTED: ficolin-2	gi|115891497|ref|XP_781712.2|	Strongylocentrotus purpuratus	1e-09	58.49	95	286	+	+
Cs-gene2144_i0_len1566	PREDICTED: uncharacterized protein LOC101234650	gi|449692154|ref|XP_004212921.1|	Hydra vulgaris	0.0	74.33	86	1566	+	+
Cs-gene2144_i0_len1566	transposase	gi|599127483|gb|AHN53420.1|	Nuttalliella namaqua	1e-166	69.63	92	1566	+	+
Cs-gene7744_i0_len828	PREDICTED: uncharacterized protein LOC109617665	gi|1139847448|ref|XP_019919735.1|	Crassostrea gigas	2e-60	67.14	76	828	-	+
Cs-gene7744_i0_len828	Transposon Ty3-G Gag-Pol polyprotein	gi|999967786|gb|KXJ06960.1|	Exaiptasia pallida	4e-57	66.99	74	828	-	+
Cs-gene4104_i0_len1206	PREDICTED: probable rRNA-processing protein EBP2	gi|72071100|ref|XP_794612.1|	Strongylocentrotus purpuratus	1e-60	76.80	44	1206	+	+
Cs-gene10079_i0_len630	hypothetical protein	gi|851291578|ref|WP_048155261.1|	Methanosarcina sp. Kolksee	2e-17	62.81	65	630	-	-
Cs-gene10079_i0_len630	extensin-3-like	gi|1207963972|ref|XP_021372447.1|	Mizuhopecten yessoensis	3e-14	48.31	73	630	-	-
Cs-gene3126_i0_len1365	uncharacterized protein LOC110976199	gi|1229145324|ref|XP_022084975.1|	Acanthaster planci	2e-24	62.31	29	1365	-	-
Cs-gene11247_i1_len522	uncharacterized protein LOC111105351	gi|1242828625|ref|XP_022295299.1|	Crassostrea virginica	2e-08	72.22	31	522	+	+
Cs-gene29895_i0_len255	pre-mRNA-processing factor 6-like	gi|1191066304|ref|XP_020911639.1|	Exaiptasia pallida	5e-15	84.48	68	255	-	-
Cs-gene7722_i0_len831	hypothetical protein XENTR_v900165841mg, partial	gi|1043419285|gb|OCA31916.1|	Xenopus tropicalis	3e-27	50.38	94	831	-	+
Cs-gene7722_i0_len831	PREDICTED: gamma-tubulin complex component 6	gi|1072245624|ref|XP_018432223.1|	Nanorana parkeri	2e-22	47.64	94	831	-	+
Cs-gene30059_i0_len253	PREDICTED: zinc finger protein OZF-like isoform X1	gi|821130424|ref|XP_012386283.1|	Dasypus novemcinctus	2e-12	63.64	95	253	-	-
Cs-gene11915_i0_len519	integrase core domain protein	gi|861591666|gb|KMQ82837.1|	Lasius niger	2e-22	64.52	70	519	-	+
Cs-gene4429_i0_len1161	PREDICTED: hydroxyacid oxidase 1	gi|390368604|ref|XP_795057.2|	Strongylocentrotus purpuratus	7e-93	60.47	96	1161	+	-
Cs-gene1382_i0_len1812	phosphoinositide 3-kinase regulatory subunit 4-like	gi|1229150694|ref|XP_022087879.1|	Acanthaster planci	3e-172	72.45	80	1812	+	+
Cs-gene17652_i0_len357	PREDICTED: glutamate receptor ionotropic, kainate 2-like	gi|780113872|ref|XP_011676922.1|	Strongylocentrotus purpuratus	1e-15	68.32	84	357	-	-
Cs-gene13161_i0_len465	PREDICTED: zinc finger protein 862-like	gi|585649770|ref|XP_006814446.1|	Saccoglossus kowalevskii	3e-24	57.72	83	465	-	+
Cs-gene3473_i2_len348	PREDICTED: LOW QUALITY PROTEIN: dnaJ homolog subfamily C member 13	gi|780100076|ref|XP_011675139.1|	Strongylocentrotus purpuratus	6e-27	83.33	67	348	-	-
Cs-gene16682_i0_len372	Notchless protein	gi|808859619|gb|KKF11725.1|	Larimichthys crocea	5e-24	70.59	82	372	-	-
Cs-gene4236_i0_len1185	tyrosine--tRNA ligase, cytoplasmic-like	gi|1229181670|ref|XP_022104423.1|	Acanthaster planci	2e-177	85.12	96	1185	+	-
Cs-gene10417_i0_len609	PREDICTED: neurogenic locus notch homolog protein 1-like	gi|585697861|ref|XP_006822461.1|	Saccoglossus kowalevskii	7e-37	60.61	81	609	+	-
Cs-gene13429_i0_len456	transcription initiation factor TFIID subunit 5-like	gi|1229133671|ref|XP_022111919.1|	Acanthaster planci	2e-40	78.15	99	456	-	-
Cs-gene8087_i0_len798	PREDICTED: activating signal cointegrator 1 complex subunit 2	gi|390359882|ref|XP_794144.3|	Strongylocentrotus purpuratus	1e-81	75.23	80	798	+	-
Cs-gene16695_i0_len372	uncharacterized protein F54H12.2-like	gi|1229192782|ref|XP_022110344.1|	Acanthaster planci	4e-11	60.82	77	372	-	-
Cs-gene12219_i0_len504	PREDICTED: 40S ribosomal protein S11-like	gi|291222835|ref|XP_002731417.1|	Saccoglossus kowalevskii	4e-89	92.41	93	504	+	+
Cs-gene3558_i0_len1287	uncharacterized protein LOC110991052	gi|1229133529|ref|XP_022111845.1|	Acanthaster planci	4e-52	55.12	89	1287	-	-
Cs-gene39095_i0_len219	PREDICTED: ADP-ribosylation factor-like protein 6, partial	gi|390350976|ref|XP_796160.3|	Strongylocentrotus purpuratus	4e-08	82.86	48	219	-	-
Cs-gene9298_i0_len690	PREDICTED: ras-related protein Rab-5A	gi|551491660|ref|XP_005797400.1|	Xiphophorus maculatus	2e-63	65.28	93	690	+	-
Cs-gene20744_i0_len318	PREDICTED: gamma-secretase subunit PEN-2-like	gi|1126217586|ref|XP_019642850.1|	Branchiostoma belcheri	1e-42	84.85	93	318	-	+
Cs-gene14689_i0_len417	PREDICTED: uncharacterized protein LOC100889148	gi|390340796|ref|XP_003725311.1|	Strongylocentrotus purpuratus	1e-20	60.83	85	417	-	-
Cs-gene11380_i0_len549	uncharacterized protein LOC110041638	gi|1176056726|ref|XP_020602608.1|	Orbicella faveolata	3e-15	50.34	80	549	-	-
Cs-gene11380_i0_len549	PREDICTED: cullin-4B-like isoform X5	gi|1126168946|ref|XP_019616404.1|	Branchiostoma belcheri	3e-10	43.75	78	549	-	-
Cs-gene19813_i0_len327	unnamed protein product	gi|642126722|emb|CDQ60651.1|	Oncorhynchus mykiss	8e-30	74.29	96	327	-	+
Cs-gene19813_i0_len327	Transposon Ty3-G Gag-Pol polyprotein	gi|808887317|gb|KKF33711.1|	Larimichthys crocea	4e-29	74.29	96	327	-	+
Cs-gene41269_i0_len213	unnamed protein product	gi|642053670|emb|CDQ91870.1|	Oncorhynchus mykiss	2e-14	78.57	79	213	-	-
Cs-gene41269_i0_len213	ORF2 protein	gi|873327997|gb|AKP40998.1|	Salmo salar	7e-12	76.79	79	213	-	-
Cs-gene13647_i0_len447	PREDICTED: uncharacterized protein LOC105445860	gi|780138026|ref|XP_011680247.1|	Strongylocentrotus purpuratus	7e-06	59.76	54	447	-	-
Cs-gene2555_i1_len1392	uncharacterized protein LOC110982924	gi|1229168453|ref|XP_022097415.1|	Acanthaster planci	1e-110	68.63	80	1392	-	-
Cs-gene439_i0_len2517	receptor-type tyrosine-protein phosphatase T-like	gi|1229168012|ref|XP_022097176.1|	Acanthaster planci	2e-94	50.26	85	2517	+	-
Cs-gene5053_i0_len1089	PREDICTED: peripheral plasma membrane protein CASK-like isoform X2	gi|780152859|ref|XP_011681957.1|	Strongylocentrotus purpuratus	0.0	94.48	99	1089	-	+
Cs-gene11453_i0_len546	hypothetical protein, partial	gi|1154071536|ref|WP_078453740.1|	Solemya velum gill symbiont	8e-42	61.17	97	546	-	-
Cs-gene3353_i0_len1323	PREDICTED: E3 ubiquitin-protein ligase Hakai-like	gi|1126160089|ref|XP_019623386.1|	Branchiostoma belcheri	1e-46	75.00	28	1323	-	+
Cs-gene21168_i0_len312	PREDICTED: uncharacterized protein LOC106711071	gi|943951796|ref|XP_014358783.1|	Papilio machaon	7e-07	59.70	64	312	-	-
Cs-gene21168_i0_len312	PREDICTED: RNA-directed DNA polymerase from mobile element jockey-like	gi|1078802149|ref|XP_018493989.1|	Galendromus occidentalis	7e-09	56.72	90	312	-	-
Cs-gene9103_i1_len558	PREDICTED: zinc finger protein 862-like	gi|585708735|ref|XP_006824225.1|	Saccoglossus kowalevskii	5e-19	47.21	98	558	-	+
Cs-gene21854_i0_len306	PREDICTED: uncharacterized protein LOC105446395	gi|780146794|ref|XP_011681459.1|	Strongylocentrotus purpuratus	2e-08	61.97	68	306	-	-
Cs-gene18872_i0_len339	dynein heavy chain isotype 3A, partial	gi|433369|gb|AAA63584.1|	Tripneustes gratilla	5e-29	85.06	77	339	-	-
Cs-gene14892_i0_len411	PREDICTED: LIM/homeobox protein Awh-like isoform X2	gi|805796212|ref|XP_012143224.1|	Megachile rotundata	2e-21	76.81	50	411	-	-
Cs-gene22592_i0_len300	Zinc finger and SCAN domain-containing protein 22	gi|999983688|gb|KXJ22829.1|	Exaiptasia pallida	3e-24	76.74	86	300	-	+
Cs-gene2015_i0_len1596	basement membrane-specific heparan sulfate proteoglycan core protein-like isoform X6	gi|1229155523|ref|XP_022090465.1|	Acanthaster planci	6e-172	66.48	98	1596	-	+
Cs-gene1085_i0_len1947	PREDICTED: CDK5 regulatory subunit-associated protein 1	gi|390367810|ref|XP_801957.3|	Strongylocentrotus purpuratus	0.0	79.58	80	1947	+	-
Cs-gene3071_i0_len1374	PREDICTED: poly(ADP-ribose) polymerase pme-5-like	gi|871272993|ref|XP_012945468.1|	Aplysia californica	6e-23	42.91	99	1374	-	+
Cs-gene5429_i0_len1047	2-acylglycerol O-acyltransferase 1-like isoform X2	gi|1229170942|ref|XP_022098754.1|	Acanthaster planci	3e-118	69.35	95	1047	-	+
Cs-gene14107_i0_len432	hypothetical protein XELAEV_18017724mg, partial	gi|1050386913|gb|OCT89106.1|	Xenopus laevis	2e-29	65.08	88	432	-	+
Cs-gene4940_i0_len1101	PREDICTED: protein SET isoform X3	gi|755948213|ref|XP_011300709.1|	Fopius arisanus	8e-50	64.95	52	1101	-	-
Cs-gene10192_i0_len624	BTB/POZ domain-containing protein 10-like	gi|1229147157|ref|XP_022085978.1|	Acanthaster planci	4e-54	71.20	87	624	-	-
Cs-gene11366_i0_len552	PREDICTED: uncharacterized protein LOC107349232	gi|1005467840|ref|XP_015770833.1|	Acropora digitifera	8e-13	59.76	51	552	-	+
Cs-gene11366_i0_len552	reverse transcriptase and recombinase	gi|861615886|gb|KMQ86218.1|	Lasius niger	9e-10	59.52	41	552	-	+
Cs-gene8302_i0_len777	pol-like protein	gi|125901787|gb|ABN58714.1|	Biomphalaria glabrata	1e-62	67.12	85	777	-	+
Cs-gene5251_i1_len408	PREDICTED: protein phosphatase 1 regulatory subunit 7-like	gi|1126217160|ref|XP_019642620.1|	Branchiostoma belcheri	1e-14	63.27	72	408	-	-
Cs-gene3764_i0_len1254	PREDICTED: uncharacterized protein LOC100889575	gi|780086762|ref|XP_011673506.1|	Strongylocentrotus purpuratus	8e-06	38.55	78	1254	-	+
Cs-gene4253_i0_len1185	PREDICTED: uncharacterized protein LOC754150	gi|115733158|ref|XP_001184597.1|	Strongylocentrotus purpuratus	9e-19	51.93	77	1185	+	+
Cs-gene8251_i0_len783	replication factor C subunit 4-like	gi|1229160977|ref|XP_022093399.1|	Acanthaster planci	2e-111	82.10	98	783	-	-
Cs-gene9957_i0_len639	PREDICTED: diphosphoinositol polyphosphate phosphohydrolase 1	gi|390353828|ref|XP_793608.3|	Strongylocentrotus purpuratus	4e-43	74.32	69	639	+	-
Cs-gene22596_i0_len300	PREDICTED: uncharacterized protein LOC763238	gi|390335062|ref|XP_003724061.1|	Strongylocentrotus purpuratus	1e-06	59.72	71	300	-	+
Cs-gene2106_i0_len1575	TBC1 domain family member 9-like isoform X3	gi|1229184448|ref|XP_022105915.1|	Acanthaster planci	0.0	85.47	77	1575	+	-
Cs-gene45538_i0_len204	Lactadherin	gi|999975384|gb|KXJ14558.1|	Exaiptasia pallida	2e-10	64.71	99	204	-	-
Cs-gene1691_i3_len1553	PREDICTED: receptor-type tyrosine-protein phosphatase alpha-like	gi|1126177624|ref|XP_019621131.1|	Branchiostoma belcheri	9e-37	44.89	97	1553	+	+
Cs-gene4086_i0_len1209	asparagine--tRNA ligase, cytoplasmic-like	gi|1229184349|ref|XP_022105863.1|	Acanthaster planci	0.0	92.04	99	1209	-	-
Cs-gene11057_i0_len570	PREDICTED: uncharacterized protein LOC105446855	gi|780156949|ref|XP_011682508.1|	Strongylocentrotus purpuratus	3e-27	57.44	98	570	-	+
Cs-gene10862_i0_len579	PREDICTED: E3 ubiquitin-protein ligase CHFR-like	gi|585676935|ref|XP_006819052.1|	Saccoglossus kowalevskii	2e-19	65.57	63	579	+	-
Cs-gene1735_i0_len1677	Techylectin-5B, partial	gi|999967587|gb|KXJ06761.1|	Exaiptasia pallida	9e-79	50.30	86	1677	+	+
Cs-gene22891_i0_len297	histone-lysine N-methyltransferase setd3-like isoform X2	gi|1229169470|ref|XP_022097966.1|	Acanthaster planci	9e-23	75.32	78	297	-	+
Cs-gene15999_i0_len387	PREDICTED: uncharacterized protein LOC107982642	gi|1033398700|ref|XP_016847900.1|	Anolis carolinensis	4e-08	49.18	84	387	-	-
Cs-gene15412_i0_len399	NLRP10	gi|1235720457|gb|ASU91534.1|	Apostichopus japonicus	7e-15	53.97	95	399	-	+
Cs-gene29_i1_len1566	uncharacterized protein LOC110975268 isoform X4	gi|1229142193|ref|XP_022083295.1|	Acanthaster planci	4e-53	69.26	53	1566	+	-
Cs-gene29_i1_len1566	A-kinase anchor protein 9-like isoform X5	gi|1229142195|ref|XP_022083296.1|	Acanthaster planci	4e-53	69.26	53	1566	+	-
Cs-gene26993_i0_len270	SJCHGC03422 protein, partial	gi|76155137|gb|AAX26381.2|	Schistosoma japonicum	1e-13	66.67	72	270	-	-
Cs-gene6142_i0_len978	PREDICTED: tryptophan--tRNA ligase, cytoplasmic	gi|72004278|ref|XP_780428.1|	Strongylocentrotus purpuratus	3e-157	82.11	96	978	-	-
Cs-gene15348_i0_len399	uncharacterized protein LOC110983131 isoform X8	gi|1229169169|ref|XP_022097800.1|	Acanthaster planci	4e-09	67.82	65	399	-	-
Cs-gene15348_i0_len399	rho GTPase-activating protein 5-like isoform X9	gi|1229169171|ref|XP_022097801.1|	Acanthaster planci	4e-09	67.82	65	399	-	-
Cs-gene16165_i0_len384	PREDICTED: CAP-Gly domain-containing linker protein 1 isoform X7	gi|780158188|ref|XP_011682677.1|	Strongylocentrotus purpuratus	3e-60	83.46	99	384	-	-
Cs-gene23534_i0_len291	intraflagellar transport protein 140 homolog isoform X2	gi|1229164796|ref|XP_022095457.1|	Acanthaster planci	1e-17	95.56	46	291	-	+
Cs-gene23755_i0_len291	PREDICTED: uncharacterized protein LOC100893233	gi|390367779|ref|XP_003731328.1|	Strongylocentrotus purpuratus	4e-10	77.19	59	291	-	-
Cs-gene23755_i0_len291	Titin	gi|999968368|gb|KXJ07542.1|	Exaiptasia pallida	4e-08	64.79	72	291	-	-
Cs-gene20442_i0_len321	hypothetical protein OCBIM_22039378mg	gi|918296317|gb|KOF72502.1|	Octopus bimaculoides	3e-06	69.39	46	321	-	+
Cs-gene8970_i0_len717	heparan sulfate glucosamine 3-O-sulfotransferase 5-like	gi|1229165020|ref|XP_022095575.1|	Acanthaster planci	7e-69	64.05	97	717	-	+
Cs-gene6226_i0_len969	PREDICTED: protein Mis18-alpha-like	gi|919010168|ref|XP_013389527.1|	Lingula anatina	2e-06	50.62	50	969	-	-
Cs-gene13327_i0_len459	hypothetical protein	gi|1168810386|ref|WP_080380324.1|	Burkholderia pseudomallei	1e-25	58.99	94	459	-	+
Cs-gene13327_i0_len459	Pseudouridine synthase%2C Rsu	gi|899329709|emb|CPP04422.1|	Burkholderia pseudomallei	9e-24	65.79	99	459	-	+
Cs-gene524_i0_len2394	phospholipid transfer protein C2CD2L-like isoform X8	gi|1229187328|ref|XP_022107450.1|	Acanthaster planci	2e-98	51.06	93	2394	+	+
Cs-gene14612_i1_len420	hypothetical protein LOTGIDRAFT_164827	gi|676472716|ref|XP_009059580.1|	Lottia gigantea	2e-09	48.89	94	420	-	-
Cs-gene14612_i1_len420	jerky protein homolog-like	gi|1230321424|ref|XP_022181112.1|	Myzus persicae	4e-06	56.96	56	420	-	-
Cs-gene168_i5_len531	CR1-3	gi|300218775|gb|ADJ80991.1|	Lycodichthys dearborni	1e-32	72.97	63	531	-	+
Cs-gene19706_i0_len330	Uncharacterized protein APZ42_031590	gi|1022758804|gb|KZS05252.1|	Daphnia magna	1e-05	52.83	60	330	-	-
Cs-gene30979_i0_len249	serine/threonine-protein kinase ULK4-like isoform X3	gi|1229127733|ref|XP_022082290.1|	Acanthaster planci	4e-23	87.69	78	249	-	-
Cs-gene11284_i0_len555	PREDICTED: uncharacterized protein LOC100203442	gi|449690122|ref|XP_002168520.2|	Hydra vulgaris	2e-12	45.16	88	555	-	-
Cs-gene3701_i0_len1266	PREDICTED: uncharacterized protein LOC105443327	gi|780096293|ref|XP_011674672.1|	Strongylocentrotus purpuratus	9e-88	76.15	52	1266	-	+
Cs-gene13514_i0_len453	PREDICTED: U5 small nuclear ribonucleoprotein 200 kDa helicase	gi|780083910|ref|XP_011673161.1|	Strongylocentrotus purpuratus	7e-51	89.19	74	453	-	-
Cs-gene22645_i0_len300	PREDICTED: RNA-directed DNA polymerase from mobile element jockey-like	gi|939292880|ref|XP_014265936.1|	Maylandia zebra	2e-19	69.15	93	300	-	-
Cs-gene5946_i0_len996	HCLS1-binding protein 3-like isoform X1	gi|1229184233|ref|XP_022105806.1|	Acanthaster planci	1e-35	71.23	44	996	-	+
Cs-gene14254_i0_len429	uncharacterized protein LOC110989723	gi|1229132968|ref|XP_022109995.1|	Acanthaster planci	1e-15	57.66	78	429	-	-
Cs-gene5682_i0_len1022	PREDICTED: zinc finger MYM-type protein 1-like	gi|985412610|ref|XP_015371824.1|	Diuraphis noxia	2e-35	58.80	67	1022	-	-
Cs-gene8051_i0_len801	PREDICTED: uncharacterized protein LOC106805101	gi|957824636|ref|XP_014662066.1|	Priapulus caudatus	2e-55	66.04	96	801	-	-
Cs-gene15171_i0_len405	PREDICTED: uncharacterized protein LOC106713138	gi|943957065|ref|XP_014361333.1|	Papilio machaon	6e-08	66.04	53	405	-	-
Cs-gene15171_i0_len405	PREDICTED: RNA-directed DNA polymerase from mobile element jockey-like, partial	gi|910339010|ref|XP_013173125.1|	Papilio xuthus	5e-06	62.26	53	405	-	-
Cs-gene13680_i0_len447	PREDICTED: uncharacterized protein LOC106152206	gi|919088274|ref|XP_013381171.1|	Lingula anatina	2e-40	67.59	97	447	-	-
Cs-gene13680_i0_len447	Gag-Pol polyprotein	gi|254587304|emb|CAX83709.1|	Schistosoma japonicum	5e-31	71.30	70	447	-	-
Cs-gene3512_i0_len1293	PREDICTED: PDF receptor isoform X2	gi|780011950|ref|XP_011663883.1|	Strongylocentrotus purpuratus	1e-96	63.85	86	1293	+	-
Cs-gene11581_i0_len540	Retrovirus-related Pol polyprotein from transposon 412	gi|999971709|gb|KXJ10883.1|	Exaiptasia pallida	2e-10	52.46	87	540	-	-
Cs-gene12739_i0_len483	uncharacterized protein LOC110040481	gi|1176125115|ref|XP_020601370.1|	Orbicella faveolata	3e-20	59.15	83	483	-	-
Cs-gene12739_i0_len483	Retrovirus-related Pol polyprotein from transposon 17.6	gi|999967781|gb|KXJ06955.1|	Exaiptasia pallida	2e-14	61.86	73	483	-	-
Cs-gene4811_i0_len1116	PREDICTED: WD repeat-containing protein 6	gi|390331590|ref|XP_790551.3|	Strongylocentrotus purpuratus	8e-74	61.30	86	1116	-	-
Cs-gene9828_i0_len648	host cell factor 2-like	gi|1229130698|ref|XP_022098069.1|	Acanthaster planci	7e-90	88.33	82	648	-	-
Cs-gene3573_i0_len1284	putative thiamine transporter SLC35F3 isoform X1	gi|1229152398|ref|XP_022088801.1|	Acanthaster planci	3e-96	65.26	86	1284	-	+
Cs-gene8828_i0_len729	PREDICTED: cyclin-dependent kinase 2-interacting protein	gi|779985804|ref|XP_011676551.1|	Strongylocentrotus purpuratus	9e-52	63.21	84	729	+	+
Cs-gene4003_i0_len1221	PREDICTED: uncharacterized protein LOC105445801	gi|780136809|ref|XP_011680102.1|	Strongylocentrotus purpuratus	4e-104	62.07	90	1221	-	+
Cs-gene4003_i0_len1221	putative DNA polymerase	gi|999987949|gb|KXJ27056.1|	Exaiptasia pallida	9e-84	54.57	90	1221	-	+
Cs-gene3246_i0_len1345	PREDICTED: uncharacterized protein LOC100889257	gi|780085334|ref|XP_011673341.1|	Strongylocentrotus purpuratus	7e-51	55.76	72	1345	+	+
Cs-gene2758_i0_len1434	PREDICTED: rRNA methyltransferase 1, mitochondrial-like	gi|585656249|ref|XP_006815631.1|	Saccoglossus kowalevskii	2e-78	66.54	54	1434	-	-
Cs-gene6852_i0_len909	uncharacterized protein LOC110455772	gi|1207944056|ref|XP_021361806.1|	Mizuhopecten yessoensis	2e-13	68.63	62	909	-	+
Cs-gene6852_i0_len909	PREDICTED: PHD finger protein 21A	gi|591353073|ref|XP_007070903.1|	Chelonia mydas	1e-08	59.26	33	909	-	+
Cs-gene6293_i0_len963	PREDICTED: SRR1-like protein	gi|390345817|ref|XP_003726417.1|	Strongylocentrotus purpuratus	4e-60	65.99	61	963	+	-
Cs-gene13742_i0_len444	PREDICTED: uncharacterized protein LOC107331459	gi|1005427623|ref|XP_015751535.1|	Acropora digitifera	4e-33	61.27	95	444	-	+
Cs-gene13742_i0_len444	putative RNA-directed DNA polymerase from transposon BS	gi|999975764|gb|KXJ14938.1|	Exaiptasia pallida	5e-28	63.64	96	444	-	+
Cs-gene6568_i0_len939	histamine N-methyltransferase-like	gi|1229137007|ref|XP_022080516.1|	Acanthaster planci	3e-80	63.95	93	939	+	+
Cs-gene8583_i0_len750	PREDICTED: uncharacterized protein LOC100890916 isoform X1	gi|780124301|ref|XP_011678366.1|	Strongylocentrotus purpuratus	2e-29	56.92	78	750	+	-
Cs-gene8583_i0_len750	calcium-responsive transcription factor-like isoform X1	gi|1176070568|ref|XP_020605164.1|	Orbicella faveolata	2e-26	55.56	77	750	+	-
Cs-gene3971_i6_len744	hypothetical protein AB894_15350, partial	gi|838097683|gb|KLV34197.1|	Piscirickettsia salmonis	1e-43	60.27	90	744	-	+
Cs-gene3971_i6_len744	endonuclease and reverse transcriptase-like protein	gi|34099638|gb|AAQ57129.1|	Bombyx mori	5e-37	53.78	96	744	-	+
Cs-gene13481_i0_len453	PREDICTED: microtubule-associated proteins 1A/1B light chain 3C	gi|780064720|ref|XP_011670840.1|	Strongylocentrotus purpuratus	2e-74	91.79	87	453	+	+
Cs-gene6808_i0_len912	PREDICTED: uncharacterized protein KIAA0753-like	gi|291237111|ref|XP_002738482.1|	Saccoglossus kowalevskii	2e-35	48.95	98	912	-	+
Cs-gene6069_i0_len984	PREDICTED: uncharacterized protein LOC107339329	gi|1005445586|ref|XP_015760085.1|	Acropora digitifera	1e-18	51.43	71	984	-	+
Cs-gene5661_i0_len1023	protein phosphatase 1 regulatory subunit 7-like	gi|1229146377|ref|XP_022085551.1|	Acanthaster planci	5e-127	85.76	91	1023	+	-
Cs-gene12582_i0_len489	Uncharacterized protein APZ42_012632	gi|1022777006|gb|KZS20617.1|	Daphnia magna	3e-06	56.92	40	489	-	+
Cs-gene24281_i0_len285	PREDICTED: cytochrome P450 20A1-like	gi|1126194760|ref|XP_019630467.1|	Branchiostoma belcheri	3e-22	68.09	98	285	-	+
Cs-gene533_i0_len2385	putative RNA-directed DNA polymerase from transposon BS	gi|999972219|gb|KXJ11393.1|	Exaiptasia pallida	4e-149	58.24	89	2385	-	+
Cs-gene5445_i0_len1044	hypothetical protein BRAFLDRAFT_223927	gi|260809381|ref|XP_002599484.1|	Branchiostoma floridae	9e-33	54.86	81	1044	+	-
Cs-gene5445_i0_len1044	PREDICTED: solute carrier family 35 member G1	gi|700387677|ref|XP_009934002.1|	Opisthocomus hoazin	7e-30	51.09	89	1044	+	-
Cs-gene5510_i0_len1038	pol-like protein	gi|34392575|dbj|BAC82619.1|	Danio rerio	5e-80	63.24	97	1038	-	+
Cs-gene7742_i0_len828	Retrovirus-related Pol polyprotein from transposon 412	gi|999969232|gb|KXJ08406.1|	Exaiptasia pallida	1e-24	49.60	91	828	-	+
Cs-gene21721_i0_len306	PREDICTED: pyruvate carboxylase, mitochondrial-like	gi|1025315586|ref|XP_016385263.1|	Sinocyclocheilus rhinocerous	1e-32	84.81	77	306	-	-
Cs-gene24505_i0_len285	IgGFc-binding protein-like	gi|1229189882|ref|XP_022108816.1|	Acanthaster planci	3e-08	60.56	81	285	-	+
Cs-gene10042_i0_len633	tRNA 2'-phosphotransferase 1-like isoform X2	gi|1229141996|ref|XP_022083188.1|	Acanthaster planci	7e-76	73.23	93	633	+	+
Cs-gene7069_i0_len891	activating signal cointegrator 1-like isoform X1	gi|1229130404|ref|XP_022096504.1|	Acanthaster planci	1e-58	59.79	96	891	-	-
Cs-gene13188_i0_len465	Protein BUD31-like protein, partial	gi|565303947|gb|ETE59762.1|	Ophiophagus hannah	5e-93	96.55	94	465	+	-
Cs-gene665_i1_len381	protein kinase C epsilon type-like isoform X3	gi|1229155683|ref|XP_022090554.1|	Acanthaster planci	1e-08	77.27	35	381	-	-
Cs-gene755_i0_len2154	phosphofructokinase	gi|939320444|gb|ALJ77070.1|	Apostichopus japonicus	0.0	86.72	97	2154	-	-
Cs-gene8359_i0_len771	UBX domain-containing protein 11-like isoform X2	gi|1229176203|ref|XP_022101555.1|	Acanthaster planci	1e-73	69.65	99	771	-	-
Cs-gene18521_i0_len345	hypothetical protein LRAMOSA04565	gi|671687821|emb|CDS12370.1|	Lichtheimia ramosa	2e-17	68.24	72	345	-	-
Cs-gene18521_i0_len345	PREDICTED: acyl-CoA-binding protein-like	gi|1048029854|ref|XP_017488805.1|	Rhagoletis zephyria	6e-16	70.73	73	345	-	-
Cs-gene6638_i0_len930	PREDICTED: serine/threonine-protein phosphatase 4 catalytic subunit isoform X1	gi|115712172|ref|XP_799172.2|	Strongylocentrotus purpuratus	0.0	97.07	99	930	+	-
Cs-gene6932_i0_len903	PREDICTED: uncharacterized protein LOC580673	gi|779985442|ref|XP_011671809.1|	Strongylocentrotus purpuratus	6e-103	74.55	93	903	-	-
Cs-gene31712_i1_len231	reverse transcriptase, putative	gi|242022987|ref|XP_002431918.1|	Pediculus humanus corporis	9e-06	64.29	71	231	-	-
Cs-gene22298_i0_len303	PREDICTED: low-density lipoprotein receptor-related protein 4-like	gi|919027985|ref|XP_013397825.1|	Lingula anatina	1e-10	65.75	72	303	-	-
Cs-gene3496_i0_len1299	phosphatidylserine synthase 2-like	gi|1229142689|ref|XP_022083564.1|	Acanthaster planci	1e-176	76.79	93	1299	-	-
Cs-gene10397_i0_len609	PREDICTED: muscle-specific protein 20	gi|779989770|ref|XP_011667424.1|	Strongylocentrotus purpuratus	2e-56	68.82	92	609	+	+
Cs-gene32400_i0_len243	PREDICTED: uncharacterized protein LOC105447380	gi|780165044|ref|XP_011683648.1|	Strongylocentrotus purpuratus	3e-08	63.49	78	243	-	-
Cs-gene7793_i0_len825	uncharacterized protein LOC110984676 isoform X7	gi|1229174697|ref|XP_022100775.1|	Acanthaster planci	5e-61	51.44	99	825	-	-
Cs-gene10264_i0_len618	coatomer subunit zeta-1-like isoform X1	gi|1229139493|ref|XP_022081838.1|	Acanthaster planci	7e-92	86.74	88	618	+	+
Cs-gene12371_i0_len498	hypothetical protein CDL15_Pgr017633	gi|1208510803|gb|OWM70333.1|	Punica granatum	4e-07	54.14	89	498	-	+
Cs-gene2485_i0_len1491	N-acetylated-alpha-linked acidic dipeptidase 2-like	gi|1229169442|ref|XP_022097951.1|	Acanthaster planci	5e-137	62.50	98	1491	+	-
Cs-gene13315_i0_len459	PREDICTED: gamma-aminobutyric acid type B receptor subunit 2	gi|390350238|ref|XP_001199698.2|	Strongylocentrotus purpuratus	2e-35	75.34	91	459	-	-
Cs-gene4496_i0_len1152	regulatory subunit of cAMP-dependent histone kinase	gi|1199786|dbj|BAA11899.1|	Hemicentrotus pulcherrimus	0.0	84.66	98	1152	-	-
Cs-gene250_i0_len2910	glutamyl aminopeptidase-like isoform X1	gi|1229127323|ref|XP_022079851.1|	Acanthaster planci	0.0	68.86	91	2910	-	+
Cs-gene14750_i0_len414	PREDICTED: uncharacterized protein LOC105443515 isoform X1	gi|780099517|ref|XP_011675062.1|	Strongylocentrotus purpuratus	5e-13	58.68	88	414	-	-
Cs-gene14750_i0_len414	PREDICTED: active regulator of SIRT1-like	gi|1126166081|ref|XP_019614850.1|	Branchiostoma belcheri	9e-13	57.50	83	414	-	-
Cs-gene33457_i0_len240	hypothetical protein BRAFLDRAFT_64352	gi|260808991|ref|XP_002599290.1|	Branchiostoma floridae	7e-06	70.45	55	240	-	+
Cs-gene44555_i0_len204	PREDICTED: protein sprint	gi|390349296|ref|XP_003727186.1|	Strongylocentrotus purpuratus	1e-17	91.11	66	204	-	-
Cs-gene5320_i0_len1059	PREDICTED: uncharacterized protein LOC100372678	gi|291234708|ref|XP_002737289.1|	Saccoglossus kowalevskii	7e-87	60.42	92	1059	-	-
Cs-gene23377_i0_len294	PREDICTED: uncharacterized protein K02A2.6-like	gi|780142488|ref|XP_011680858.1|	Strongylocentrotus purpuratus	1e-27	80.23	88	294	-	-
Cs-gene23377_i0_len294	PREDICTED: LOW QUALITY PROTEIN: protein NYNRIN	gi|1062845894|ref|XP_012813034.2|	Xenopus tropicalis	1e-23	73.56	89	294	-	-
Cs-gene28471_i0_len261	PREDICTED: LYR motif-containing protein 4 isoform X1	gi|390354272|ref|XP_003728295.1|	Strongylocentrotus purpuratus	9e-30	79.76	97	261	-	-
Cs-gene2300_i3_len317	tenascin	gi|668583121|gb|AIH07018.1|	Apostichopus japonicus	1e-18	80.36	85	317	-	+
Cs-gene3566_i0_len1287	DNA-directed RNA polymerase II subunit RPB2	gi|1229157700|ref|XP_022091645.1|	Acanthaster planci	0.0	89.83	99	1287	+	-
Cs-gene10938_i1_len441	PREDICTED: zinc finger protein 664 isoform X1	gi|625226377|ref|XP_007652594.1|	Cricetulus griseus	6e-19	68.00	57	441	-	-
Cs-gene8608_i0_len750	PREDICTED: rRNA-processing protein UTP23 homolog isoform X1	gi|780143302|ref|XP_011680965.1|	Strongylocentrotus purpuratus	2e-55	66.50	82	750	+	+
Cs-gene10750_i0_len588	uncharacterized protein LOC110041638	gi|1176056726|ref|XP_020602608.1|	Orbicella faveolata	5e-37	57.22	99	588	+	+
Cs-gene10750_i0_len588	putative RNA-directed DNA polymerase from transposon BS, partial	gi|999966331|gb|KXJ05507.1|	Exaiptasia pallida	7e-31	55.25	92	588	+	+
Cs-gene10125_i0_len627	uncharacterized protein LOC110987518	gi|1229184607|ref|XP_022106000.1|	Acanthaster planci	3e-26	60.15	63	627	-	+
Cs-gene10125_i0_len627	Transposon Ty3-G Gag-Pol polyprotein	gi|999988875|gb|KXJ27943.1|	Exaiptasia pallida	1e-24	64.75	58	627	-	+
Cs-gene30971_i0_len249	PREDICTED: uncharacterized protein LOC108087980, partial	gi|1036686104|ref|XP_017041073.1|	Drosophila ficusphila	2e-10	64.47	90	249	-	-
Cs-gene30971_i0_len249	PREDICTED: LOW QUALITY PROTEIN: craniofacial development protein 2-like, partial	gi|975119308|ref|XP_015275095.1|	Gekko japonicus	2e-06	56.34	86	249	-	-
Cs-gene7141_i0_len885	PREDICTED: epidermal growth factor-like protein 8-like	gi|585721410|ref|XP_006813261.1|	Saccoglossus kowalevskii	2e-44	55.51	76	885	-	+
Cs-gene30391_i0_len252	conserved oligomeric Golgi complex subunit 7-like	gi|1229161831|ref|XP_022093856.1|	Acanthaster planci	1e-12	80.77	62	252	-	-
Cs-gene1789_i1_len1029	putative RNA-directed DNA polymerase from transposon X-element, partial	gi|999966481|gb|KXJ05655.1|	Exaiptasia pallida	1e-44	52.88	89	1029	-	+
Cs-gene19400_i0_len333	PREDICTED: uncharacterized protein K02A2.6-like	gi|780118551|ref|XP_011677562.1|	Strongylocentrotus purpuratus	1e-12	54.21	95	333	-	-
Cs-gene19400_i0_len333	Retrotransposable element Tf2 protein type 1	gi|808884376|gb|KKF31357.1|	Larimichthys crocea	6e-08	56.58	67	333	-	-
Cs-gene8417_i0_len768	PREDICTED: 4-hydroxybenzoate polyprenyltransferase, mitochondrial-like	gi|780038401|ref|XP_011667717.1|	Strongylocentrotus purpuratus	3e-109	83.41	87	768	-	-
Cs-gene24982_i0_len282	roundabout homolog 1-like	gi|1191052909|ref|XP_020904367.1|	Exaiptasia pallida	5e-16	64.04	95	282	-	+
Cs-gene6220_i1_len915	PREDICTED: uncharacterized protein LOC105318316	gi|762151359|ref|XP_011413663.1|	Crassostrea gigas	4e-17	54.62	77	915	-	+
Cs-gene11852_i0_len522	PREDICTED: LOW QUALITY PROTEIN: E3 ubiquitin-protein ligase HERC2, partial	gi|780113472|ref|XP_011676867.1|	Strongylocentrotus purpuratus	2e-36	72.80	70	522	-	-
Cs-gene9166_i0_len702	tyrosine-protein kinase RYK-like isoform X3	gi|1229151160|ref|XP_022088128.1|	Acanthaster planci	3e-19	51.65	94	702	-	-
Cs-gene4690_i0_len1132	Retrovirus-related Pol polyprotein from transposon 17.6	gi|999971360|gb|KXJ10534.1|	Exaiptasia pallida	6e-130	72.86	92	1132	-	+
Cs-gene6629_i0_len930	14-3-3 zeta	gi|584596195|gb|AHJ11141.1|	Caenorhabditis angaria	2e-107	78.63	84	930	+	+
Cs-gene6951_i0_len900	globin	gi|497865759|ref|WP_010179915.1|	Aquimarina agarilytica	1e-26	47.06	89	900	+	-
Cs-gene7590_i0_len843	ATP-binding cassette, sub-family C (CFTR/MRP), member 1	gi|528524646|ref|NP_001268690.1|	Strongylocentrotus purpuratus	4e-85	76.59	90	843	+	+
Cs-gene12776_i0_len480	serine/threonine-protein kinase 17B-like	gi|1229167405|ref|XP_022096854.1|	Acanthaster planci	7e-64	80.52	96	480	-	-
Cs-gene19471_i0_len333	uncharacterized protein LOC110240429	gi|1191025519|ref|XP_020901902.1|	Exaiptasia pallida	8e-21	64.13	83	333	-	-
Cs-gene19471_i0_len333	putative RNA-directed DNA polymerase from transposon BS, partial	gi|999965942|gb|KXJ05120.1|	Exaiptasia pallida	5e-21	64.84	82	333	-	-
Cs-gene27406_i0_len267	PREDICTED: uncharacterized protein LOC107342059	gi|1005451689|ref|XP_015763006.1|	Acropora digitifera	2e-18	67.86	94	267	-	-
Cs-gene13218_i0_len464	PREDICTED: uncharacterized protein LOC106718269	gi|943972665|ref|XP_014367806.1|	Papilio machaon	2e-32	76.24	65	464	-	+
Cs-gene13218_i0_len464	Retrovirus-related Pol polyprotein from transposon 412	gi|999969232|gb|KXJ08406.1|	Exaiptasia pallida	2e-37	72.55	92	464	-	+
Cs-gene2788_i0_len1428	PREDICTED: uncharacterized protein LOC100888117	gi|780032348|ref|XP_011666872.1|	Strongylocentrotus purpuratus	1e-30	72.52	27	1428	+	+
Cs-gene2788_i0_len1428	protein split ends-like isoform X3	gi|1229161337|ref|XP_022093592.1|	Acanthaster planci	2e-30	70.00	36	1428	+	+
Cs-gene5750_i1_len708	vasohibin-2-like	gi|1229152801|ref|XP_022089017.1|	Acanthaster planci	8e-63	71.07	80	708	-	-
Cs-gene7056_i0_len894	PREDICTED: protein bicaudal D homolog 1 isoform X3	gi|780160614|ref|XP_798054.3|	Strongylocentrotus purpuratus	8e-79	73.68	95	894	-	-
Cs-gene10183_i0_len624	Retrovirus-related Pol polyprotein from type-1 retrotransposable element	gi|808870614|gb|KKF20425.1|	Larimichthys crocea	1e-26	63.41	73	624	-	-
Cs-gene252_i1_len1980	cell adhesion molecule 3-like	gi|1229190355|ref|XP_022109067.1|	Acanthaster planci	3e-07	42.43	41	1980	+	-
Cs-gene5138_i0_len1078	PREDICTED: cyclin-related protein FAM58A	gi|390337506|ref|XP_797502.2|	Strongylocentrotus purpuratus	2e-91	82.01	53	1078	-	-
Cs-gene6197_i0_len972	PREDICTED: E3 ubiquitin-protein ligase UHRF1, partial	gi|779985394|ref|XP_011671026.1|	Strongylocentrotus purpuratus	2e-97	86.98	59	972	+	-
Cs-gene11934_i0_len519	PREDICTED: uncharacterized protein LOC105443327	gi|780096293|ref|XP_011674672.1|	Strongylocentrotus purpuratus	4e-32	67.69	75	519	-	-
Cs-gene21799_i0_len306	PREDICTED: uncharacterized protein K02A2.6-like	gi|780142488|ref|XP_011680858.1|	Strongylocentrotus purpuratus	3e-24	74.19	91	306	-	+
Cs-gene5448_i0_len1044	tribbles homolog 2-like	gi|1229184185|ref|XP_022105780.1|	Acanthaster planci	2e-115	70.09	95	1044	+	+
Cs-gene15186_i0_len405	hypothetical protein F511_16777	gi|1024030267|gb|KZV41318.1|	Dorcoceras hygrometricum	2e-13	63.51	56	405	-	-
Cs-gene15186_i0_len405	PREDICTED: translation initiation factor IF-2-like	gi|929305211|ref|XP_014030143.1|	Salmo salar	2e-10	69.57	51	405	-	-
Cs-gene498_i0_len2415	F-BAR and double SH3 domains protein 2-like isoform X3	gi|1229157503|ref|XP_022091536.1|	Acanthaster planci	4e-173	68.96	82	2415	-	-
Cs-gene1799_i0_len1659	Asparagine-rich zinc finger protein AZF1	gi|1173549660|ref|XP_020546185.1|	Pichia kudriavzevii	3e-15	52.03	22	1659	-	-
Cs-gene2263_i0_len1539	diacylglycerol O-acyltransferase 1-like	gi|1229168647|ref|XP_022097517.1|	Acanthaster planci	0.0	69.51	97	1539	+	+
Cs-gene11259_i0_len558	asparagine synthetase domain-containing protein 1	gi|1168892970|ref|XP_020488895.1|	Labrus bergylta	6e-31	58.76	92	558	-	-
Cs-gene7804_i2_len546	PREDICTED: LOW QUALITY PROTEIN: dedicator of cytokinesis protein 7	gi|780142465|ref|XP_011680855.1|	Strongylocentrotus purpuratus	4e-57	83.67	80	546	-	-
Cs-gene6311_i0_len963	RNA-binding protein 39-like	gi|1229158737|ref|XP_022092207.1|	Acanthaster planci	5e-134	75.15	99	963	-	-
Cs-gene5422_i0_len1047	PREDICTED: RNA-directed DNA polymerase from mobile element jockey-like	gi|1005420826|ref|XP_015758992.1|	Acropora digitifera	2e-37	52.41	93	1047	-	+
Cs-gene4801_i0_len1119	translation initiation factor eIF-2B subunit beta-like	gi|1229153261|ref|XP_022089259.1|	Acanthaster planci	0.0	86.74	93	1119	+	+
Cs-gene8678_i0_len744	PREDICTED: tRNA (cytosine(38)-C(5))-methyltransferase-like	gi|585646996|ref|XP_006813977.1|	Saccoglossus kowalevskii	8e-14	67.95	31	744	-	-
Cs-gene1742_i0_len1674	PREDICTED: uncharacterized protein LOC108879726 isoform X1	gi|1079803276|ref|XP_018526638.1|	Lates calcarifer	0.0	74.10	94	1674	-	-
Cs-gene10442_i0_len606	PREDICTED: uncharacterized protein LOC108414667	gi|1049292530|ref|XP_017543054.1|	Pygocentrus nattereri	2e-59	67.68	96	606	-	+
Cs-gene10442_i0_len606	DNA repair and recombination protein pif1, mitochondrial	gi|808885433|gb|KKF32186.1|	Larimichthys crocea	9e-58	68.02	96	606	-	+
Cs-gene8840_i0_len728	hypothetical protein AC249_AIPGENE4305	gi|999982871|gb|KXJ22018.1|	Exaiptasia pallida	2e-21	46.77	76	728	-	-
Cs-gene8840_i0_len728	PREDICTED: MORC family CW-type zinc finger protein 3 isoform X3	gi|1007766428|ref|XP_015821811.1|	Nothobranchius furzeri	2e-16	56.67	59	728	-	-
Cs-gene388_i7_len312	PREDICTED: uncharacterized protein LOC105889775, partial	gi|831280267|ref|XP_012671156.1|	Clupea harengus	4e-14	74.19	60	312	-	-
Cs-gene388_i7_len312	PREDICTED: RNA-directed DNA polymerase from mobile element jockey-like	gi|939315103|ref|XP_014263144.1|	Maylandia zebra	6e-14	70.77	63	312	-	-
Cs-gene11772_i0_len528	PREDICTED: protein Njmu-R1 isoform X2	gi|780140446|ref|XP_011680576.1|	Strongylocentrotus purpuratus	3e-63	77.14	97	528	-	-
Cs-gene14264_i0_len429	PREDICTED: uncharacterized protein LOC105439440	gi|779989247|ref|XP_011666737.1|	Strongylocentrotus purpuratus	2e-50	77.54	96	429	-	+
Cs-gene14264_i0_len429	Transposon Ty3-I Gag-Pol polyprotein	gi|999979069|gb|KXJ18243.1|	Exaiptasia pallida	5e-49	76.09	96	429	-	+
Cs-gene30407_i0_len252	PREDICTED: RNA-directed DNA polymerase from mobile element jockey-like	gi|1067095555|ref|XP_018009700.1|	Hyalella azteca	3e-06	61.11	64	252	-	-
Cs-gene22240_i0_len303	PREDICTED: RNA-directed DNA polymerase from mobile element jockey-like	gi|1072289864|ref|XP_018431484.1|	Nanorana parkeri	9e-13	60.87	81	303	-	-
Cs-gene25938_i0_len276	PREDICTED: zinc finger protein 625-like	gi|929219812|ref|XP_013986079.1|	Salmo salar	8e-11	57.50	89	276	-	-
Cs-gene1051_i1_len456	guanylate cyclase soluble subunit beta-1 isoform X1	gi|1158895941|ref|XP_020352619.1|	Oncorhynchus kisutch	5e-13	91.53	39	456	-	-
Cs-gene8324_i0_len774	DnaJ-like protein subfamily B member 9	gi|646705133|gb|KDR13012.1|	Zootermopsis nevadensis	3e-33	50.45	84	774	+	+
Cs-gene8385_i0_len768	uncharacterized protein LOC110977099 isoform X2	gi|1229148347|ref|XP_022086611.1|	Acanthaster planci	1e-90	74.90	99	768	-	-
Cs-gene5408_i0_len1050	PREDICTED: uncharacterized protein LOC102803869, partial	gi|585664348|ref|XP_006811999.1|	Saccoglossus kowalevskii	1e-93	61.54	97	1050	-	+
Cs-gene19196_i0_len336	PREDICTED: RNA-directed DNA polymerase from mobile element jockey-like, partial	gi|910316989|ref|XP_013161242.1|	Papilio xuthus	1e-13	54.95	98	336	-	+
Cs-gene28175_i0_len264	RNA-directed DNA polymerase from mobile element jockey	gi|999979017|gb|KXJ18191.1|	Exaiptasia pallida	2e-08	58.82	99	264	-	+
Cs-gene11144_i0_len564	cystathionine beta-synthase-like isoform X3	gi|1229181014|ref|XP_022104069.1|	Acanthaster planci	1e-43	67.07	84	564	-	-
Cs-gene5848_i0_len1005	PREDICTED: glutaredoxin-3	gi|780124113|ref|XP_011678339.1|	Strongylocentrotus purpuratus	4e-141	77.61	97	1005	+	+
Cs-gene5984_i0_len990	PREDICTED: serine/threonine-protein kinase PRP4 homolog	gi|780004373|ref|XP_011660580.1|	Strongylocentrotus purpuratus	9e-158	90.43	85	990	-	-
Cs-gene2260_i1_len686	PREDICTED: brother of CDO	gi|780103841|ref|XP_011675600.1|	Strongylocentrotus purpuratus	1e-26	60.24	72	686	-	-
Cs-gene6075_i0_len984	NOS	gi|1016106487|gb|AMW91774.1|	Apostichopus japonicus	0.0	98.17	100	984	+	-
Cs-gene72_i0_len3993	PREDICTED: uncharacterized protein LOC756027	gi|780017166|ref|XP_011664581.1|	Strongylocentrotus purpuratus	0.0	64.10	97	3993	-	+
Cs-gene72_i0_len3993	reverse transcriptase, partial	gi|599127537|gb|AHN53443.1|	Nuttalliella namaqua	0.0	61.69	89	3993	-	+
Cs-gene8743_i0_len735	PREDICTED: RNA-binding protein 33	gi|1035266200|ref|XP_016887065.1|	Cynoglossus semilaevis	4e-08	60.81	30	735	-	-
Cs-gene4023_i0_len1218	septin-2-like	gi|1229146530|ref|XP_022085636.1|	Acanthaster planci	0.0	89.15	84	1218	-	+
Cs-gene6816_i2_len864	PREDICTED: monocarboxylate transporter 13 isoform X1	gi|780015122|ref|XP_011664309.1|	Strongylocentrotus purpuratus	2e-17	48.62	84	864	-	-
Cs-gene35854_i0_len231	protein unc-80 homolog isoform X3	gi|1229176933|ref|XP_022101911.1|	Acanthaster planci	7e-09	76.92	68	231	-	-
Cs-gene18218_i0_len348	putative uncharacterized transposon-derived protein F52C9.6	gi|999978816|gb|KXJ17990.1|	Exaiptasia pallida	2e-19	64.58	83	348	-	-
Cs-gene18218_i0_len348	PREDICTED: RNA-directed DNA polymerase from mobile element jockey-like	gi|524870501|ref|XP_005092035.1|	Aplysia californica	2e-17	65.62	83	348	-	-
Cs-gene1267_i0_len1866	116 kDa U5 small nuclear ribonucleoprotein component-like	gi|1229191786|ref|XP_022109822.1|	Acanthaster planci	0.0	95.66	99	1866	-	-
Cs-gene12284_i0_len501	uncharacterized protein LOC110244161	gi|1191026305|ref|XP_020906008.1|	Exaiptasia pallida	2e-11	50.93	89	501	-	-
Cs-gene14356_i0_len426	uncharacterized protein LOC110441246	gi|1207980964|ref|XP_021340027.1|	Mizuhopecten yessoensis	7e-06	89.66	20	426	-	-
Cs-gene14356_i0_len426	PREDICTED: RNA-directed DNA polymerase from mobile element jockey-like	gi|1005467330|ref|XP_015770597.1|	Acropora digitifera	3e-07	58.51	78	426	-	-
Cs-gene8111_i1_len348	PREDICTED: major facilitator superfamily domain-containing protein 6	gi|390333938|ref|XP_003723809.1|	Strongylocentrotus purpuratus	1e-10	72.73	57	348	-	+
Cs-gene9620_i0_len663	LOW QUALITY PROTEIN: uncharacterized protein LOC110824844, partial	gi|1227893818|ref|XP_021911038.1|	Carica papaya	1e-63	61.82	99	663	-	+
Cs-gene9620_i0_len663	Regulator of rDNA transcription protein 15	gi|954475511|gb|KRZ05645.1|	Trichinella pseudospiralis	8e-55	62.94	80	663	-	+
Cs-gene7612_i0_len843	PREDICTED: uncharacterized protein LOC107344505	gi|1005457070|ref|XP_015765663.1|	Acropora digitifera	5e-42	63.75	57	843	-	+
Cs-gene4358_i0_len1170	PREDICTED: uncharacterized protein LOC107656829	gi|1024958589|ref|XP_016300266.1|	Sinocyclocheilus anshuiensis	6e-98	68.35	75	1170	-	+
Cs-gene4358_i0_len1170	PREDICTED: putative nuclease HARBI1	gi|328697775|ref|XP_001946487.2|	Acyrthosiphon pisum	8e-95	68.59	79	1170	-	+
Cs-gene2723_i0_len1440	histone acetyltransferase KAT5-like	gi|1229132210|ref|XP_022106082.1|	Acanthaster planci	0.0	75.69	97	1440	+	-
Cs-gene3544_i0_len1287	PREDICTED: uncharacterized protein LOC578978 isoform X14	gi|780003220|ref|XP_011683162.1|	Strongylocentrotus purpuratus	1e-20	50.31	44	1287	-	-
Cs-gene3544_i0_len1287	mucin-2-like isoform X3	gi|1229140423|ref|XP_022082335.1|	Acanthaster planci	5e-18	51.25	41	1287	-	-
Cs-gene13531_i0_len452	PREDICTED: uncharacterized protein LOC105436430	gi|780024410|ref|XP_011665740.1|	Strongylocentrotus purpuratus	5e-08	53.93	81	452	-	-
Cs-gene19670_i0_len330	PREDICTED: RNA-directed DNA polymerase from mobile element jockey-like	gi|1005467330|ref|XP_015770597.1|	Acropora digitifera	8e-19	62.63	85	330	-	-
Cs-gene44678_i0_len204	putative RNA-directed DNA polymerase from transposon BS, partial	gi|999966282|gb|KXJ05458.1|	Exaiptasia pallida	3e-08	66.67	84	204	-	-
Cs-gene5292_i0_len1062	PREDICTED: F-box only protein 22	gi|390332042|ref|XP_794413.2|	Strongylocentrotus purpuratus	2e-51	53.95	99	1062	-	-
Cs-gene2882_i1_len654	serine incorporator 1-like isoform X2	gi|1229181800|ref|XP_022104493.1|	Acanthaster planci	6e-49	70.18	74	654	-	+
Cs-gene28509_i0_len261	PREDICTED: von Willebrand factor A domain-containing protein 3A	gi|390368601|ref|XP_797312.3|	Strongylocentrotus purpuratus	6e-16	87.50	55	261	-	-
Cs-gene5679_i0_len1023	PREDICTED: hemicentin-1-like	gi|919078171|ref|XP_013420234.1|	Lingula anatina	5e-88	73.85	76	1023	-	+
Cs-gene11402_i0_len549	uncharacterized protein LOC110974776 isoform X2	gi|1229140421|ref|XP_022082334.1|	Acanthaster planci	4e-22	54.76	98	549	-	-
Cs-gene11402_i0_len549	mucin-2-like isoform X3	gi|1229140423|ref|XP_022082335.1|	Acanthaster planci	4e-22	54.76	98	549	-	-
Cs-gene1299_i0_len1848	uncharacterized protein LOC110982707	gi|1229167707|ref|XP_022097017.1|	Acanthaster planci	7e-08	47.92	30	1848	+	-
Cs-gene1299_i0_len1848	E3 ubiquitin-protein ligase TTC3-like	gi|1191055944|ref|XP_020906029.1|	Exaiptasia pallida	2e-07	42.60	46	1848	+	-
Cs-gene1552_i1_len972	fibrinogen-like protein A	gi|392937514|gb|AFM93774.1|	Apostichopus japonicus	9e-29	63.31	43	972	+	+
Cs-gene717_i1_len774	protein OS-9-like	gi|1229172962|ref|XP_022099833.1|	Acanthaster planci	9e-63	80.23	69	774	+	-
Cs-gene2913_i0_len1404	short/branched chain specific acyl-CoA dehydrogenase, mitochondrial-like isoform X2	gi|1229186797|ref|XP_022107173.1|	Acanthaster planci	2e-176	81.10	81	1404	+	-
Cs-gene3005_i0_len1386	PREDICTED: splicing factor U2AF 50 kDa subunit	gi|780078699|ref|XP_011672510.1|	Strongylocentrotus purpuratus	2e-168	79.85	86	1386	-	+
Cs-gene6452_i0_len948	PREDICTED: cadherin EGF LAG seven-pass G-type receptor 2	gi|390341791|ref|XP_785997.3|	Strongylocentrotus purpuratus	7e-28	48.97	87	948	-	+
Cs-gene4979_i0_len1098	autism susceptibility gene 2 protein-like isoform X2	gi|1229180374|ref|XP_022103728.1|	Acanthaster planci	1e-24	51.86	72	1098	+	+
Cs-gene11069_i0_len570	tail-anchored protein insertion receptor WRB-like	gi|1229139537|ref|XP_022081860.1|	Acanthaster planci	4e-29	65.04	65	570	+	-
Cs-gene14610_i1_len417	hypothetical protein X975_14593, partial	gi|675376768|gb|KFM69670.1|	Stegodyphus mimosarum	2e-19	65.66	71	417	-	-
Cs-gene1097_i0_len1938	PREDICTED: angiotensin-converting enzyme isoform X3	gi|390337657|ref|XP_003724612.1|	Strongylocentrotus purpuratus	0.0	66.55	92	1938	-	+
Cs-gene11335_i0_len552	PREDICTED: uncharacterized protein LOC105443849	gi|780105407|ref|XP_011675796.1|	Strongylocentrotus purpuratus	1e-13	50.76	71	552	-	+
Cs-gene63_i1_len4181	Rho kinase	gi|297307151|ref|NP_001171981.1|	Strongylocentrotus purpuratus	0.0	67.28	96	4181	+	-
Cs-gene4709_i0_len1128	PREDICTED: probable G-protein coupled receptor 52	gi|780059447|ref|XP_011670210.1|	Strongylocentrotus purpuratus	2e-19	49.45	70	1128	-	+
Cs-gene5401_i0_len1050	PREDICTED: dnaJ homolog subfamily B member 1-like	gi|390356795|ref|XP_001175481.2|	Strongylocentrotus purpuratus	2e-144	78.22	98	1050	+	+
Cs-gene4718_i0_len1128	serum paraoxonase/arylesterase 2-like isoform X1	gi|1229186361|ref|XP_022106945.1|	Acanthaster planci	1e-88	62.12	94	1128	+	-
Cs-gene22770_i0_len297	putative fatbody protein 3Rev-G1 precursor	gi|1209700750|gb|OWR51885.1|	Danaus plexippus plexippus	2e-10	55.91	91	297	-	-
Cs-gene13627_i0_len449	putative RNA-directed DNA polymerase from transposon BS	gi|999986490|gb|KXJ25627.1|	Exaiptasia pallida	3e-22	58.42	67	449	-	-
Cs-gene5116_i1_len261	uncharacterized protein LOC110990852, partial	gi|1229195330|ref|XP_022111630.1|	Acanthaster planci	2e-07	74.42	49	261	-	-
Cs-gene5116_i1_len261	Retrovirus-related Pol polyprotein from transposon 17.6	gi|999968609|gb|KXJ07783.1|	Exaiptasia pallida	4e-06	72.09	49	261	-	-
Cs-gene22437_i0_len300	PREDICTED: olfactory receptor 52E4-like	gi|946660915|ref|XP_014430629.1|	Pelodiscus sinensis	4e-19	82.93	82	300	-	-
Cs-gene19081_i0_len336	hypothetical protein KP79_PYT26220	gi|1205897282|gb|OWF46780.1|	Mizuhopecten yessoensis	1e-05	49.50	79	336	-	-
Cs-gene2323_i0_len1524	PREDICTED: RNA-directed DNA polymerase from mobile element jockey-like	gi|1005432287|ref|XP_015753740.1|	Acropora digitifera	2e-117	62.08	92	1524	+	+
Cs-gene1666_i0_len1695	uncharacterized protein LOC110445931	gi|1207915480|ref|XP_021346496.1|	Mizuhopecten yessoensis	2e-144	67.34	76	1695	-	+
Cs-gene12349_i1_len376	Transposon Ty3-G Gag-Pol polyprotein	gi|999990678|gb|KXJ29698.1|	Exaiptasia pallida	5e-06	77.78	55	376	-	-
Cs-gene31655_i0_len246	PREDICTED: lymphocyte antigen 75-like, partial	gi|930773944|ref|XP_014186699.1|	Haplochromis burtoni	8e-12	69.57	84	246	-	-
Cs-gene11538_i0_len542	PREDICTED: uncharacterized protein LOC106156016	gi|919006101|ref|XP_013386539.1|	Lingula anatina	9e-20	61.82	74	542	-	-
Cs-gene30302_i0_len252	PREDICTED: protein lunapark-B isoform X2	gi|780172204|ref|XP_011660728.1|	Strongylocentrotus purpuratus	8e-06	59.09	52	252	-	+
Cs-gene4830_i1_len546	PREDICTED: WD repeat-containing protein 74	gi|780031322|ref|XP_791892.3|	Strongylocentrotus purpuratus	1e-27	65.62	65	546	-	-
Cs-gene20451_i0_len321	hypothetical protein OCBIM_22027177mg	gi|918336159|gb|KOF98114.1|	Octopus bimaculoides	6e-12	73.58	88	321	-	-
Cs-gene10149_i0_len627	PREDICTED: alpha-crystallin B chain-like isoform X2	gi|780148327|ref|XP_784059.3|	Strongylocentrotus purpuratus	8e-38	60.00	74	627	+	+
Cs-gene7737_i0_len828	PREDICTED: coiled-coil domain-containing protein 169-like	gi|585696891|ref|XP_006822285.1|	Saccoglossus kowalevskii	5e-63	77.88	78	828	+	-
Cs-gene8001_i0_len804	dynamin-like 120 kDa protein, mitochondrial isoform X2	gi|1229155205|ref|XP_022090289.1|	Acanthaster planci	3e-30	54.62	94	804	+	-
Cs-gene12044_i0_len513	PREDICTED: uncharacterized protein LOC762694	gi|780008674|ref|XP_011663462.1|	Strongylocentrotus purpuratus	4e-32	79.25	62	513	-	-
Cs-gene12044_i0_len513	PREDICTED: retrovirus-related Pol polyprotein from transposon 412	gi|780052824|ref|XP_783005.4|	Strongylocentrotus purpuratus	1e-30	79.25	62	513	-	-
Cs-gene16521_i0_len375	bone morphogenic protein 1	gi|347811305|gb|AEP25603.1|	Holothuria glaberrima	3e-22	91.23	46	375	-	+
Cs-gene5383_i0_len1053	PREDICTED: girdin isoform X4	gi|390332207|ref|XP_003723446.1|	Strongylocentrotus purpuratus	2e-121	79.88	95	1053	-	-
Cs-gene8795_i0_len732	39S ribosomal protein L9, mitochondrial-like	gi|1229127755|ref|XP_022082404.1|	Acanthaster planci	1e-43	66.16	80	732	+	+
Cs-gene9976_i2_len222	PREDICTED: uncharacterized protein LOC106709424	gi|943947162|ref|XP_014356712.1|	Papilio machaon	2e-08	60.94	86	222	-	-
Cs-gene9976_i2_len222	endonuclease and reverse transcriptase-like protein	gi|34099638|gb|AAQ57129.1|	Bombyx mori	8e-07	57.81	86	222	-	-
Cs-gene6323_i0_len960	PREDICTED: voltage-dependent calcium channel gamma-5 subunit	gi|390345860|ref|XP_003726426.1|	Strongylocentrotus purpuratus	2e-40	54.58	79	960	+	-
Cs-gene4278_i0_len1179	aminoacyl tRNA synthase complex-interacting multifunctional protein 1-like isoform X1	gi|1229135024|ref|XP_022079450.1|	Acanthaster planci	2e-86	64.65	81	1179	+	+
Cs-gene13566_i0_len450	hypothetical protein CAPTEDRAFT_59361, partial	gi|443690895|gb|ELT92905.1|	Capitella teleta	1e-11	90.48	28	450	-	+
Cs-gene13566_i0_len450	PREDICTED: 52 kDa repressor of the inhibitor of the protein kinase-like	gi|641647572|ref|XP_008178843.1|	Acyrthosiphon pisum	6e-07	78.57	28	450	-	+
Cs-gene44931_i0_len204	PREDICTED: uncharacterized protein LOC105312940	gi|761909761|ref|XP_011404272.1|	Amphimedon queenslandica	2e-07	55.56	97	204	-	-
Cs-gene17475_i0_len360	ABC transporter ATP-binding protein	gi|1011405456|ref|WP_062317605.1|	Bradyrhizobium sp. CCH10-C7	1e-79	100.00	100	360	-	-
Cs-gene9496_i0_len675	Tetratricopeptide repeat protein 28	gi|999971161|gb|KXJ10335.1|	Exaiptasia pallida	4e-88	82.93	91	675	-	-
Cs-gene188_i0_len3129	ninein	gi|1040843194|gb|ANN83891.1|	Patiria miniata	0.0	61.14	97	3129	+	+
Cs-gene31784_i0_len246	hypothetical protein	gi|1180306411|ref|WP_083825214.1|	endosymbiont of Tevnia jerichonana	3e-12	70.37	66	246	-	+
Cs-gene31784_i0_len246	PREDICTED: RNA-directed DNA polymerase from mobile element jockey-like	gi|1072289864|ref|XP_018431484.1|	Nanorana parkeri	4e-09	70.37	66	246	-	+
Cs-gene5416_i0_len1047	PREDICTED: cathepsin Z-like	gi|449671113|ref|XP_002154692.2|	Hydra vulgaris	6e-129	77.03	85	1047	-	-
Cs-gene6943_i0_len902	RNA-directed DNA polymerase from mobile element jockey	gi|999972828|gb|KXJ12002.1|	Exaiptasia pallida	5e-24	60.98	82	902	-	+
Cs-gene31762_i0_len246	ga-binding protein alpha subunit	gi|960884922|gb|ALR88552.1|	Saccoglossus kowalevskii	3e-07	53.68	98	246	-	-
Cs-gene9670_i0_len660	PREDICTED: presqualene diphosphate phosphatase-like	gi|929295019|ref|XP_014024817.1|	Salmo salar	3e-40	62.78	82	660	+	+
Cs-gene6998_i0_len897	PREDICTED: early endosome antigen 1	gi|780046631|ref|XP_011668941.1|	Strongylocentrotus purpuratus	1e-62	66.19	90	897	+	-
Cs-gene45835_i0_len201	adenylate cyclase type 10-like isoform X1	gi|1229135250|ref|XP_022079569.1|	Acanthaster planci	2e-06	86.84	57	201	-	-
Cs-gene16323_i1_len357	TPA: endonuclease-reverse transcriptase	gi|67625710|tpe|CAJ00242.1|	Schistosoma mansoni	2e-06	53.40	83	357	-	-
Cs-gene6438_i0_len951	histamine N-methyltransferase-like	gi|1229137007|ref|XP_022080516.1|	Acanthaster planci	2e-83	65.19	91	951	+	+
Cs-gene6014_i0_len987	probable ubiquitin carboxyl-terminal hydrolase FAF-X isoform X2	gi|1229161626|ref|XP_022093743.1|	Acanthaster planci	8e-138	87.50	83	987	-	-
Cs-gene17887_i0_len354	Enterin neuropeptide, partial	gi|351706909|gb|EHB09828.1|	Heterocephalus glaber	2e-06	63.89	60	354	-	-
Cs-gene25512_i0_len279	hypothetical protein BRAFLDRAFT_209577	gi|260822443|ref|XP_002606611.1|	Branchiostoma floridae	6e-10	55.38	70	279	-	-
Cs-gene3709_i0_len1263	PREDICTED: uncharacterized protein LOC106150815	gi|919083904|ref|XP_013379271.1|	Lingula anatina	5e-29	53.08	47	1263	+	+
Cs-gene3709_i0_len1263	Endoplasmic reticulum resident protein 44	gi|999981623|gb|KXJ20797.1|	Exaiptasia pallida	6e-25	52.98	68	1263	+	+
Cs-gene20175_i0_len324	hypothetical protein OCBIM_22024931mg	gi|918312506|gb|KOF82677.1|	Octopus bimaculoides	1e-18	63.74	82	324	-	+
Cs-gene22849_i0_len297	ubiquitin carboxyl-terminal hydrolase 24-like isoform X2	gi|1229176351|ref|XP_022101626.1|	Acanthaster planci	2e-27	86.67	76	297	-	-
Cs-gene35274_i0_len231	hypothetical protein BRAFLDRAFT_235438	gi|260841441|ref|XP_002613924.1|	Branchiostoma floridae	2e-10	55.38	84	231	-	-
Cs-gene35274_i0_len231	PREDICTED: LOW QUALITY PROTEIN: vacuolar protein sorting-associated protein 13D-like	gi|1126217774|ref|XP_019642952.1|	Branchiostoma belcheri	2e-10	55.38	84	231	-	-
Cs-gene8788_i0_len732	mitochondrial manganese superoxide dismutase	gi|374096109|gb|AEY85281.1|	Apostichopus japonicus	9e-129	84.75	91	732	+	-
Cs-gene9497_i0_len675	parathyroid hormone/parathyroid hormone-related peptide receptor-like isoform X1	gi|1229127777|ref|XP_022082516.1|	Acanthaster planci	2e-55	62.50	95	675	-	+
Cs-gene8692_i0_len741	PREDICTED: LOW QUALITY PROTEIN: uncharacterized protein LOC109462448	gi|1126165556|ref|XP_019614562.1|	Branchiostoma belcheri	1e-06	45.73	79	741	-	-
Cs-gene151_i9_len1092	PREDICTED: uncharacterized protein LOC102807129, partial	gi|585724195|ref|XP_006813780.1|	Saccoglossus kowalevskii	7e-148	80.12	91	1092	-	+
Cs-gene46672_i0_len201	hypothetical protein PCYB_125870	gi|457874409|ref|XP_004223968.1|	Plasmodium cynomolgi strain B	5e-11	79.63	81	201	-	-
Cs-gene46672_i0_len201	Protocadherin Fat 4	gi|1205812956|gb|OWF35111.1|	Mizuhopecten yessoensis	1e-09	67.31	90	201	-	-
Cs-gene7028_i0_len894	PREDICTED: vesicular inhibitory amino acid transporter-like	gi|390341717|ref|XP_791315.3|	Strongylocentrotus purpuratus	5e-129	83.99	94	894	-	+
Cs-gene4658_i0_len1137	PREDICTED: formin-binding protein 1-like isoform X14	gi|780187652|ref|XP_011662950.1|	Strongylocentrotus purpuratus	8e-112	70.57	97	1137	+	-
Cs-gene1731_i2_len1632	PREDICTED: uncharacterized protein LOC105313151	gi|1133465737|ref|XP_019853421.1|	Amphimedon queenslandica	2e-52	48.90	90	1632	+	+
Cs-gene1731_i2_len1632	PREDICTED: ficolin-2-like	gi|1126213729|ref|XP_019640746.1|	Branchiostoma belcheri	1e-42	63.58	56	1632	+	+
Cs-gene27777_i0_len264	hypothetical protein Y032_0092g2553	gi|597854220|gb|EYC03671.1|	Ancylostoma ceylanicum	1e-07	70.69	66	264	-	-
Cs-gene6949_i0_len900	exosome complex component RRP43-like	gi|1229134973|ref|XP_022079421.1|	Acanthaster planci	4e-114	81.45	92	900	-	-
Cs-gene13347_i0_len459	LINE1-like RNA-directed DNA polymerase, partial	gi|23598419|gb|AAN35187.1|	Euprymna scolopes	1e-12	60.61	55	459	-	+
Cs-gene8363_i0_len771	PREDICTED: uncharacterized protein LOC100887949	gi|390339055|ref|XP_003724918.1|	Strongylocentrotus purpuratus	2e-12	64.77	34	771	-	-
Cs-gene13854_i1_len297	rabphilin-3A-like isoform X6	gi|1229146676|ref|XP_022085717.1|	Acanthaster planci	1e-13	76.79	57	297	-	-
Cs-gene28294_i0_len261	PREDICTED: attractin-like protein 1	gi|1126162330|ref|XP_019635303.1|	Branchiostoma belcheri	3e-18	73.97	84	261	-	+
Cs-gene4495_i0_len1152	PREDICTED: cytochrome P450 2D14	gi|677983493|ref|XP_009074024.1|	Acanthisitta chloris	5e-90	60.36	99	1152	+	-
Cs-gene31217_i0_len249	PREDICTED: zinc finger MYM-type protein 1-like	gi|957821649|ref|XP_014681149.1|	Priapulus caudatus	1e-15	87.50	81	249	-	-
Cs-gene26665_i0_len270	Retrovirus-related Pol polyprotein from transposon 17.6	gi|999968152|gb|KXJ07326.1|	Exaiptasia pallida	8e-09	69.09	61	270	-	-
Cs-gene7790_i0_len825	PREDICTED: IgGFc-binding protein, partial	gi|780032713|ref|XP_011666927.1|	Strongylocentrotus purpuratus	2e-63	63.10	97	825	-	+
Cs-gene18974_i0_len339	hypothetical protein SAMN06265371_10981	gi|1215997386|emb|SNR70636.1|	Lutibacter agarilyticus	2e-29	73.87	99	339	-	-
Cs-gene18974_i0_len339	aspartic and glutamic acid-rich protein-like	gi|1211353260|ref|XP_021457000.1|	Oncorhynchus mykiss	9e-21	60.00	96	339	-	-
Cs-gene16171_i0_len384	putative RNA-directed DNA polymerase from transposon BS	gi|999968546|gb|KXJ07720.1|	Exaiptasia pallida	9e-08	56.98	59	384	-	+
Cs-gene20812_i0_len315	PREDICTED: uncharacterized protein LOC102561186 isoform X1	gi|1113779170|ref|XP_019351880.1|	Alligator mississippiensis	3e-10	64.15	50	315	-	-
Cs-gene20812_i0_len315	PREDICTED: DTW domain-containing protein 2	gi|557321808|ref|XP_006034008.1|	Alligator sinensis	4e-07	57.38	58	315	-	-
Cs-gene1597_i1_len861	PREDICTED: uncharacterized protein LOC106813672	gi|957845825|ref|XP_014673356.1|	Priapulus caudatus	3e-57	59.46	90	861	-	-
Cs-gene12066_i0_len511	PREDICTED: uncharacterized protein LOC106811605	gi|957840938|ref|XP_014670792.1|	Priapulus caudatus	7e-20	69.47	56	511	-	+
Cs-gene5944_i0_len996	uncharacterized protein LOC110991059 isoform X2	gi|1229133544|ref|XP_022111851.1|	Acanthaster planci	1e-08	59.26	24	996	-	-
Cs-gene16977_i0_len368	PREDICTED: uncharacterized protein LOC109462922	gi|1126166561|ref|XP_019615109.1|	Branchiostoma belcheri	1e-13	65.33	59	368	-	-
Cs-gene17907_i0_len354	otopetrin-2-like	gi|1229181964|ref|XP_022104582.1|	Acanthaster planci	2e-28	81.18	72	354	-	-
Cs-gene1730_i0_len1677	protein C12orf4 homolog isoform X2	gi|1229143006|ref|XP_022083732.1|	Acanthaster planci	0.0	76.00	96	1677	+	+
Cs-gene16248_i0_len381	ras-related protein Rab-10-like isoform X1	gi|1229129167|ref|XP_022089788.1|	Acanthaster planci	1e-39	87.78	70	381	-	-
Cs-gene9422_i0_len681	amphicalbin	gi|144962316|gb|ABP06309.1|	Branchiostoma belcheri tsingtauense	2e-78	76.06	83	681	+	+
Cs-gene11515_i0_len543	PREDICTED: la-related protein 6-like	gi|390347804|ref|XP_003726871.1|	Strongylocentrotus purpuratus	4e-23	56.02	86	543	-	-
Cs-gene7385_i0_len864	PREDICTED: sepiapterin reductase-like	gi|72013576|ref|XP_783056.1|	Strongylocentrotus purpuratus	4e-57	57.55	96	864	-	-
Cs-gene7634_i0_len840	uncharacterized protein LOC110985605	gi|1229177949|ref|XP_022102427.1|	Acanthaster planci	2e-123	81.14	100	840	-	-
Cs-gene7634_i0_len840	Circumsporozoite protein	gi|999969565|gb|KXJ08739.1|	Exaiptasia pallida	2e-111	76.79	99	840	-	-
Cs-gene2094_i0_len1578	PREDICTED: carbohydrate sulfotransferase 15	gi|780166244|ref|XP_011683798.1|	Strongylocentrotus purpuratus	1e-71	57.61	63	1578	+	-
Cs-gene15812_i0_len390	V-type proton ATPase subunit F-like	gi|1229151934|ref|XP_022088549.1|	Acanthaster planci	6e-69	90.91	93	390	-	-
Cs-gene7586_i0_len843	PREDICTED: thyrotropin-releasing hormone-degrading ectoenzyme	gi|1036823848|ref|XP_017090095.1|	Drosophila bipectinata	4e-07	47.14	25	843	-	-
Cs-gene34261_i1_len201	PREDICTED: dynein heavy chain 6, axonemal, partial	gi|780092343|ref|XP_011674183.1|	Strongylocentrotus purpuratus	1e-12	84.78	69	201	-	-
Cs-gene43276_i0_len207	hypothetical protein CAPTEDRAFT_225863	gi|443693194|gb|ELT94624.1|	Capitella teleta	3e-16	97.56	59	207	-	-
Cs-gene43276_i0_len207	PREDICTED: serine/threonine-protein kinase Nek8-like	gi|780013112|ref|XP_011664053.1|	Strongylocentrotus purpuratus	4e-18	100.00	59	207	-	-
Cs-gene9021_i0_len714	PREDICTED: DNA excision repair protein ERCC-6	gi|780040066|ref|XP_011667950.1|	Strongylocentrotus purpuratus	1e-50	61.48	99	714	-	-
Cs-gene13237_i0_len462	uncharacterized protein ENSP00000372125 homolog	gi|1229185368|ref|XP_022106409.1|	Acanthaster planci	1e-34	67.79	97	462	-	-
Cs-gene7359_i1_len699	uncharacterized protein F54H12.2-like	gi|1229192782|ref|XP_022110344.1|	Acanthaster planci	3e-59	66.07	94	699	-	+
Cs-gene13642_i0_len447	PREDICTED: uncharacterized protein K02A2.6-like	gi|780106476|ref|XP_011675925.1|	Strongylocentrotus purpuratus	2e-13	63.64	52	447	-	-
Cs-gene13642_i0_len447	PREDICTED: pleckstrin homology domain-containing family A member 6-like	gi|939318237|ref|XP_014263912.1|	Maylandia zebra	2e-12	62.67	50	447	-	-
Cs-gene5127_i0_len1080	PREDICTED: anamorsin homolog isoform X1	gi|115712905|ref|XP_784304.2|	Strongylocentrotus purpuratus	7e-94	72.82	85	1080	+	+
Cs-gene6895_i0_len906	PREDICTED: LOW QUALITY PROTEIN: retinol dehydrogenase 13-like	gi|780086869|ref|XP_011673520.1|	Strongylocentrotus purpuratus	1e-90	76.30	89	906	+	+
Cs-gene13058_i1_len282	hypothetical protein	gi|1224378525|ref|WP_092403542.1|	bacterium 2013Ark19i	1e-09	65.17	91	282	-	-
Cs-gene13058_i1_len282	PREDICTED: RNA-directed DNA polymerase from mobile element jockey-like	gi|939297726|ref|XP_014267251.1|	Maylandia zebra	4e-09	60.67	91	282	-	-
Cs-gene8453_i0_len762	PREDICTED: 15-hydroxyprostaglandin dehydrogenase [NAD(+)]-like	gi|1025190594|ref|XP_016423626.1|	Sinocyclocheilus rhinocerous	1e-40	57.09	96	762	-	-
Cs-gene3063_i0_len1377	coiled-coil domain-containing protein 105-like	gi|1229145546|ref|XP_022085093.1|	Acanthaster planci	0.0	88.72	98	1377	+	+
Cs-gene28072_i0_len264	PREDICTED: CD9 antigen	gi|686739469|ref|XP_009245643.1|	Pongo abelii	2e-09	56.96	90	264	-	-
Cs-gene1222_i1_len708	PREDICTED: uncharacterized protein LOC109462922	gi|1126166561|ref|XP_019615109.1|	Branchiostoma belcheri	4e-26	57.67	64	708	-	+
Cs-gene8620_i0_len747	PREDICTED: uncharacterized protein LOC105440699	gi|780053184|ref|XP_011669444.1|	Strongylocentrotus purpuratus	4e-22	55.51	88	747	-	-
Cs-gene525_i0_len2394	Transposon TX1 uncharacterized 149 kDa protein	gi|999968769|gb|KXJ07943.1|	Exaiptasia pallida	2e-109	61.42	55	2394	+	+
Cs-gene525_i0_len2394	pol-like protein	gi|34392586|dbj|BAC82626.1|	Ciona intestinalis	3e-103	49.72	88	2394	+	+
Cs-gene7077_i0_len891	interferon-induced very large GTPase 1-like, partial	gi|1207923520|ref|XP_021350774.1|	Mizuhopecten yessoensis	7e-19	49.35	100	891	-	-
Cs-gene9036_i0_len714	PREDICTED: uncharacterized protein LOC106911886	gi|962022733|ref|XP_014834204.1|	Poecilia mexicana	5e-17	45.23	98	714	-	+
Cs-gene9036_i0_len714	reverse transcriptase	gi|39652288|dbj|BAD04858.1|	Tetraodon nigroviridis	2e-12	44.69	90	714	-	+
Cs-gene15609_i0_len393	PREDICTED: phosphatidylinositol N-acetylglucosaminyltransferase subunit P-like	gi|585681557|ref|XP_006819888.1|	Saccoglossus kowalevskii	8e-44	74.59	93	393	-	-
Cs-gene5306_i0_len1059	Alx1, partial	gi|407025361|gb|AFS65547.1|	Apostichopus parvimensis	3e-113	97.04	66	1059	+	-
Cs-gene54_i0_len4461	PREDICTED: alpha-1 collagen isoform X4	gi|780097273|ref|XP_011674787.1|	Strongylocentrotus purpuratus	1e-53	41.68	97	4461	+	+
Cs-gene10941_i0_len576	CDGSH iron-sulfur domain-containing protein 3, mitochondrial-like	gi|1229190822|ref|XP_022109315.1|	Acanthaster planci	9e-44	70.73	64	576	+	+
Cs-gene3251_i0_len1344	PREDICTED: uncharacterized protein LOC100888898 isoform X2	gi|390347791|ref|XP_003726869.1|	Strongylocentrotus purpuratus	2e-14	62.50	22	1344	+	-
Cs-gene3251_i0_len1344	mucin-5AC-like isoform X1	gi|1229134166|ref|XP_022112182.1|	Acanthaster planci	4e-12	62.79	19	1344	+	-
Cs-gene8516_i0_len756	polyglutamine-binding protein 1-like	gi|1229171143|ref|XP_022098864.1|	Acanthaster planci	2e-37	63.29	83	756	+	+
Cs-gene923_i0_len2043	PREDICTED: angiotensin-converting enzyme	gi|72014649|ref|XP_782641.1|	Strongylocentrotus purpuratus	0.0	74.75	85	2043	+	-
Cs-gene10048_i0_len633	PREDICTED: uncharacterized protein LOC105436430	gi|780024410|ref|XP_011665740.1|	Strongylocentrotus purpuratus	2e-35	58.85	88	633	-	+
Cs-gene1219_i0_len1884	2-phosphoxylose phosphatase 1-like	gi|1229155453|ref|XP_022090425.1|	Acanthaster planci	8e-69	53.79	67	1884	+	-
Cs-gene9112_i0_len705	uncharacterized protein C4orf22 homolog	gi|1229127151|ref|XP_022112159.1|	Acanthaster planci	5e-156	96.14	99	705	+	+
Cs-gene8965_i0_len717	PREDICTED: DNA-directed RNA polymerases I, II, and III subunit RPABC1-like	gi|291240531|ref|XP_002740164.1|	Saccoglossus kowalevskii	4e-136	95.24	88	717	-	-
Cs-gene7809_i0_len822	PREDICTED: LOW QUALITY PROTEIN: A disintegrin and metalloproteinase with thrombospondin motifs 9	gi|612041759|ref|XP_007500090.1|	Monodelphis domestica	3e-46	56.44	82	822	-	+
Cs-gene3372_i0_len1320	NEDD8-activating enzyme E1 catalytic subunit-like	gi|1229138670|ref|XP_022081407.1|	Acanthaster planci	0.0	90.44	98	1320	+	-
Cs-gene1567_i0_len1731	PREDICTED: tRNA-specific adenosine deaminase 1-like	gi|919057364|ref|XP_013410521.1|	Lingula anatina	2e-89	52.48	98	1731	+	-
Cs-gene28721_i0_len261	PREDICTED: exosome complex component RRP46-like, partial	gi|585651518|ref|XP_006814760.1|	Saccoglossus kowalevskii	1e-27	78.75	92	261	-	-
Cs-gene1721_i3_len813	fibrinogen-like protein A	gi|392937514|gb|AFM93774.1|	Apostichopus japonicus	1e-29	56.29	57	813	+	-
Cs-gene8831_i0_len729	PREDICTED: interferon regulatory factor 2-binding protein-like	gi|72008255|ref|XP_784488.1|	Strongylocentrotus purpuratus	9e-51	56.82	94	729	-	+
Cs-gene27535_i0_len267	piggyBac transposable element-derived protein 4-like	gi|1207924408|ref|XP_021351253.1|	Mizuhopecten yessoensis	2e-08	75.00	54	267	-	+
Cs-gene12410_i0_len495	reverse transcriptase, partial	gi|326578579|gb|ADZ95861.1|	Catocyclotis adelina	4e-36	56.98	96	495	-	+
Cs-gene13825_i0_len441	hypothetical protein AC249_AIPGENE16686	gi|999985018|gb|KXJ24159.1|	Exaiptasia pallida	2e-11	55.74	83	441	-	-
Cs-gene7384_i0_len864	cGMP-inhibited 3',5'-cyclic phosphodiesterase A-like isoform X2	gi|1229190064|ref|XP_022108915.1|	Acanthaster planci	2e-76	75.00	92	864	+	+
Cs-gene3494_i0_len1299	unconventional myosin-X-like isoform X4	gi|1229127982|ref|XP_022083606.1|	Acanthaster planci	0.0	83.29	99	1299	-	-
Cs-gene1995_i0_len1602	PREDICTED: integrin-alpha FG-GAP repeat-containing protein 2-like	gi|780109564|ref|XP_011676303.1|	Strongylocentrotus purpuratus	8e-151	70.00	79	1602	+	+
Cs-gene15080_i0_len405	hypothetical protein M513_11810	gi|669303701|gb|KFD47300.1|	Trichuris suis	1e-08	58.23	58	405	-	+
Cs-gene15080_i0_len405	Retrovirus-related Pol polyprotein from transposon opus	gi|999974478|gb|KXJ13652.1|	Exaiptasia pallida	3e-07	61.73	59	405	-	+
Cs-gene1699_i0_len1684	cell adhesion molecule 3-like	gi|1229190390|ref|XP_022109081.1|	Acanthaster planci	5e-12	47.46	40	1684	+	-
Cs-gene15289_i0_len402	PREDICTED: succinate-semialdehyde dehydrogenase, mitochondrial-like isoform X2	gi|961128814|ref|XP_014785204.1|	Octopus bimaculoides	1e-32	68.10	87	402	-	-
Cs-gene4959_i0_len1098	hypothetical protein p4_37	gi|356467215|gb|AET09738.1|	Acropora millepora	1e-160	84.08	86	1098	-	+
Cs-gene10881_i0_len579	PREDICTED: uncharacterized protein LOC100366973	gi|585677779|ref|XP_006819203.1|	Saccoglossus kowalevskii	5e-08	53.54	64	579	+	+
Cs-gene10881_i0_len579	PREDICTED: fibropellin-3 isoform X2	gi|390340786|ref|XP_003725309.1|	Strongylocentrotus purpuratus	1e-06	51.97	64	579	+	+
Cs-gene17038_i0_len366	PREDICTED: uncharacterized protein LOC106125039	gi|910347296|ref|XP_013177579.1|	Papilio xuthus	5e-10	48.48	64	366	+	-
Cs-gene17038_i0_len366	reverse transcriptase, partial	gi|57506562|dbj|BAD86652.1|	Bombyx mori	1e-09	45.37	71	366	+	-
Cs-gene2255_i0_len1542	uncharacterized exonuclease C637.09-like isoform X2	gi|1229144879|ref|XP_022084738.1|	Acanthaster planci	4e-85	58.30	86	1542	+	+
Cs-gene2255_i0_len1542	PREDICTED: small RNA degrading nuclease 5 isoform X1	gi|780112486|ref|XP_011676707.1|	Strongylocentrotus purpuratus	3e-86	55.05	82	1542	+	+
Cs-gene3347_i0_len1324	ancient ubiquitous protein 1-like isoform X2	gi|1229148393|ref|XP_022086637.1|	Acanthaster planci	3e-103	62.61	95	1324	+	+
Cs-gene17998_i0_len351	putative RNA-directed DNA polymerase from transposon BS	gi|999985014|gb|KXJ24155.1|	Exaiptasia pallida	5e-22	69.15	97	351	-	+
Cs-gene20433_i0_len321	hypothetical protein AC249_AIPGENE5474	gi|999972362|gb|KXJ11536.1|	Exaiptasia pallida	2e-11	59.49	74	321	-	-
Cs-gene20433_i0_len321	Mediator of RNA polymerase II transcription subunit 19	gi|999978840|gb|KXJ18014.1|	Exaiptasia pallida	6e-10	67.53	72	321	-	-
Cs-gene20857_i0_len315	hypothetical protein BOW52_05790, partial	gi|1152923294|gb|OOZ40503.1|	Solemya pervernicosa gill symbiont	2e-08	84.09	42	315	-	-
Cs-gene12392_i0_len495	PREDICTED: neuron navigator 3-like	gi|961931510|ref|XP_014864055.1|	Poecilia mexicana	3e-08	78.57	58	495	-	+
Cs-gene11419_i1_len261	hypothetical protein OCBIM_22011758mg	gi|918286061|gb|KOF66625.1|	Octopus bimaculoides	1e-06	54.41	61	261	-	-
Cs-gene2928_i0_len1401	vasa-like gene-2, partial	gi|441477761|dbj|BAM75193.1|	Pinctada fucata	0.0	94.44	85	1401	+	-
Cs-gene6257_i0_len966	PREDICTED: techylectin-5A-like	gi|1126219494|ref|XP_019643894.1|	Branchiostoma belcheri	5e-64	58.78	87	966	+	+
Cs-gene4077_i0_len1211	PREDICTED: gelsolin-like protein 2	gi|390348627|ref|XP_788777.2|	Strongylocentrotus purpuratus	3e-166	78.23	92	1211	+	+
Cs-gene17741_i0_len356	PREDICTED: RNA-directed DNA polymerase from mobile element jockey-like, partial	gi|585695869|ref|XP_006822105.1|	Saccoglossus kowalevskii	4e-17	68.35	67	356	-	+
Cs-gene8962_i0_len717	uncharacterized protein LOC110974776 isoform X1	gi|1229140419|ref|XP_022082333.1|	Acanthaster planci	1e-17	56.82	82	717	-	-
Cs-gene8962_i0_len717	mucin-2-like isoform X3	gi|1229140423|ref|XP_022082335.1|	Acanthaster planci	1e-17	56.82	82	717	-	-
Cs-gene9510_i0_len675	PREDICTED: multidrug resistance-associated protein 5	gi|390344300|ref|XP_795032.3|	Strongylocentrotus purpuratus	2e-39	65.17	79	675	-	-
Cs-gene1673_i0_len1695	PREDICTED: FERM domain-containing protein 5	gi|390339017|ref|XP_784053.3|	Strongylocentrotus purpuratus	4e-80	61.40	57	1695	-	-
Cs-gene8751_i2_len438	PREDICTED: uncharacterized protein LOC107339721	gi|1005446430|ref|XP_015760504.1|	Acropora digitifera	2e-24	73.56	57	438	+	-
Cs-gene8751_i2_len438	Tetratricopeptide repeat protein 28	gi|999971161|gb|KXJ10335.1|	Exaiptasia pallida	1e-22	70.11	58	438	+	-
Cs-gene2575_i0_len1473	uncharacterized protein LOC110985381	gi|1229177244|ref|XP_022102055.1|	Acanthaster planci	1e-123	61.76	98	1473	-	+
Cs-gene41923_i0_len213	hypothetical protein OCBIM_22004609mg, partial	gi|918328094|gb|KOF93381.1|	Octopus bimaculoides	1e-08	65.31	69	213	-	-
Cs-gene39654_i0_len219	Retrovirus-related Pol polyprotein from transposon opus	gi|999989658|gb|KXJ28692.1|	Exaiptasia pallida	6e-11	60.00	96	219	-	-
Cs-gene3733_i0_len1260	hypothetical protein BOX15_Mlig029607g1	gi|1236536835|gb|PAA60503.1|	Macrostomum lignano	3e-41	48.12	98	1260	-	-
Cs-gene6392_i0_len954	PREDICTED: kazal-type serine protease inhibitor domain-containing protein 1-like	gi|291231196|ref|XP_002735537.1|	Saccoglossus kowalevskii	2e-37	50.89	70	954	+	+
Cs-gene4764_i8_len297	PREDICTED: uncharacterized protein F54H12.2-like	gi|1101352814|ref|XP_018902430.1|	Bemisia tabaci	3e-14	66.22	73	297	-	-
Cs-gene4764_i8_len297	PREDICTED: E3 ubiquitin-protein ligase NEURL3	gi|530565539|ref|XP_005279323.1|	Chrysemys picta bellii	3e-10	65.28	73	297	-	-
Cs-gene12728_i0_len483	Fatty acid-binding protein, adipocyte	gi|1129184113|gb|OLP90785.1|	Symbiodinium microadriaticum	3e-16	54.05	86	483	-	-
Cs-gene401_i1_len2040	RNA-directed DNA polymerase from mobile element jockey	gi|999970906|gb|KXJ10080.1|	Exaiptasia pallida	1e-67	49.46	86	2040	+	+
Cs-gene7516_i0_len852	hypothetical protein BRAFLDRAFT_87528	gi|260788032|ref|XP_002589055.1|	Branchiostoma floridae	4e-58	63.46	91	852	+	+
Cs-gene7516_i0_len852	PREDICTED: sepiapterin reductase-like	gi|1126195795|ref|XP_019631031.1|	Branchiostoma belcheri	1e-56	60.14	96	852	+	+
Cs-gene10648_i0_len594	PREDICTED: retinoic acid receptor RXR-alpha-B	gi|780024587|ref|XP_011665772.1|	Strongylocentrotus purpuratus	1e-38	65.13	70	594	-	+
Cs-gene8722_i0_len738	PREDICTED: uncharacterized protein C15orf43 homolog	gi|780015426|ref|XP_011664353.1|	Strongylocentrotus purpuratus	2e-25	51.50	92	738	+	-
Cs-gene8722_i0_len738	PREDICTED: telomere repeats-binding bouquet formation protein 2	gi|1129908373|ref|XP_019722793.1|	Hippocampus comes	1e-17	56.06	54	738	+	-
Cs-gene10619_i0_len594	PREDICTED: nose resistant to fluoxetine protein 6, partial	gi|780010928|ref|XP_003729715.2|	Strongylocentrotus purpuratus	7e-52	66.14	95	594	-	-
Cs-gene33370_i0_len240	craniofacial development protein 2-like	gi|1191040289|ref|XP_020897515.1|	Exaiptasia pallida	3e-10	59.74	96	240	-	+
Cs-gene13306_i0_len459	PREDICTED: chromosome transmission fidelity protein 8 homolog	gi|390341261|ref|XP_001199744.2|	Strongylocentrotus purpuratus	2e-45	72.54	84	459	+	+
Cs-gene12486_i0_len492	PREDICTED: uncharacterized protein LOC105440075	gi|780041344|ref|XP_011668131.1|	Strongylocentrotus purpuratus	2e-52	70.55	98	492	+	-
Cs-gene3543_i0_len1288	hypothetical protein XENTR_v90026852mg	gi|1043400422|gb|OCA14401.1|	Xenopus tropicalis	1e-101	64.10	78	1288	-	-
Cs-gene3543_i0_len1288	Integrase core domain protein	gi|1073756974|emb|SCV66570.1|	Anaplasma phagocytophilum	1e-85	61.92	75	1288	-	-
Cs-gene5578_i0_len1032	PREDICTED: mitotic spindle assembly checkpoint protein MAD1-like	gi|291242185|ref|XP_002740990.1|	Saccoglossus kowalevskii	9e-29	59.34	69	1032	-	-
Cs-gene7798_i0_len822	PREDICTED: superoxide dismutase [Mn], mitochondrial	gi|72160364|ref|XP_791826.1|	Strongylocentrotus purpuratus	2e-77	72.92	85	822	+	-
Cs-gene13712_i0_len447	uncharacterized protein LOC110467064	gi|1207977322|ref|XP_021379630.1|	Mizuhopecten yessoensis	1e-11	66.67	95	447	-	+
Cs-gene13712_i0_len447	PREDICTED: gamma-tubulin complex component 6	gi|1072245624|ref|XP_018432223.1|	Nanorana parkeri	1e-07	64.20	52	447	-	+
Cs-gene2663_i0_len1452	Golgi resident protein GCP60-like isoform X2	gi|1207943868|ref|XP_021361707.1|	Mizuhopecten yessoensis	6e-97	62.50	94	1452	+	+
Cs-gene7014_i0_len897	PREDICTED: elongation of very long chain fatty acids protein 6-like	gi|780052654|ref|XP_011669370.1|	Strongylocentrotus purpuratus	2e-51	58.11	89	897	+	+
Cs-gene20712_i0_len318	PREDICTED: RNA-directed DNA polymerase from mobile element jockey-like	gi|780103793|ref|XP_011675592.1|	Strongylocentrotus purpuratus	9e-16	71.23	69	318	-	-
Cs-gene1088_i0_len1944	hypothetical protein	gi|1224378525|ref|WP_092403542.1|	bacterium 2013Ark19i	7e-48	52.04	61	1944	-	+
Cs-gene1088_i0_len1944	PREDICTED: RNA-directed DNA polymerase from mobile element jockey-like, partial	gi|585711308|ref|XP_006824720.1|	Saccoglossus kowalevskii	9e-25	53.14	40	1944	-	+
Cs-gene24316_i0_len285	uncharacterized protein LOC111116427	gi|1242732173|ref|XP_022311128.1|	Crassostrea virginica	3e-08	60.53	80	285	-	+
Cs-gene24316_i0_len285	putative RNA-directed DNA polymerase from transposon X-element	gi|999969128|gb|KXJ08302.1|	Exaiptasia pallida	8e-08	62.82	82	285	-	+
Cs-gene8891_i0_len723	PREDICTED: uridine diphosphate glucose pyrophosphatase isoform X2	gi|780105377|ref|XP_011675795.1|	Strongylocentrotus purpuratus	3e-69	69.95	84	723	+	+
Cs-gene7959_i0_len810	PREDICTED: serine protease 23-like	gi|115660458|ref|XP_796599.2|	Strongylocentrotus purpuratus	2e-84	66.79	99	810	-	-
Cs-gene11705_i1_len486	PREDICTED: uncharacterized protein LOC100893531	gi|780094244|ref|XP_003726086.2|	Strongylocentrotus purpuratus	3e-24	69.90	64	486	-	-
Cs-gene11705_i1_len486	hydantoinase	gi|931501906|gb|KPK80879.1|	Gemmatimonas sp. SM23_52	3e-18	60.78	63	486	-	-
Cs-gene4674_i0_len1134	Tetratricopeptide repeat protein 28	gi|999971161|gb|KXJ10335.1|	Exaiptasia pallida	9e-109	67.99	93	1134	-	+
Cs-gene4365_i0_len1170	PREDICTED: zinc finger MYND domain-containing protein 12	gi|390338304|ref|XP_794557.3|	Strongylocentrotus purpuratus	0.0	86.88	98	1170	+	+
Cs-gene10122_i0_len627	DNA (cytosine-5)-methyltransferase 3A-like isoform X3	gi|1229159389|ref|XP_022092555.1|	Acanthaster planci	9e-77	82.42	87	627	-	-
Cs-gene11145_i0_len564	PREDICTED: sodium/potassium/calcium exchanger 4-like isoform X4	gi|1005420925|ref|XP_015759436.1|	Acropora digitifera	3e-64	80.34	95	564	-	+
Cs-gene5987_i0_len990	serine/threonine-protein phosphatase alpha-2 isoform	gi|1191040469|ref|XP_020897612.1|	Exaiptasia pallida	0.0	96.84	96	990	+	+
Cs-gene26029_i0_len276	PREDICTED: uncharacterized protein LOC107355912	gi|1005482642|ref|XP_015778009.1|	Acropora digitifera	1e-23	70.00	98	276	-	-
Cs-gene26029_i0_len276	PREDICTED: RNA-directed DNA polymerase from mobile element jockey-like	gi|1101531125|ref|XP_018931292.1|	Cyprinus carpio	7e-17	68.24	92	276	-	-
Cs-gene12179_i0_len506	4Fe-4S binding domain-containing protein	gi|1110573798|emb|SHN48101.1|	Cryptosporangium aurantiacum	2e-13	71.43	34	506	-	+
Cs-gene34165_i0_len237	PREDICTED: RNA-directed DNA polymerase from mobile element jockey-like	gi|928037905|ref|XP_013867620.1|	Austrofundulus limnaeus	2e-07	87.88	42	237	-	+
Cs-gene877_i0_len2073	kanadaptin-like	gi|1229156457|ref|XP_022090980.1|	Acanthaster planci	1e-161	76.03	69	2073	+	-
Cs-gene21201_i0_len312	PREDICTED: ubiquitin carboxyl-terminal hydrolase 24-like	gi|780064739|ref|XP_011670844.1|	Strongylocentrotus purpuratus	4e-10	74.24	63	312	-	-
Cs-gene22099_i0_len303	Transposon Ty3-G Gag-Pol polyprotein	gi|999967786|gb|KXJ06960.1|	Exaiptasia pallida	2e-08	56.18	81	303	-	-
Cs-gene10018_i0_len635	PREDICTED: ATP synthase subunit d, mitochondrial-like	gi|291240115|ref|XP_002739965.1|	Saccoglossus kowalevskii	5e-43	74.65	67	635	+	+
Cs-gene11557_i0_len540	sodium- and chloride-dependent glycine transporter 2-like isoform X4	gi|1229173603|ref|XP_022100181.1|	Acanthaster planci	5e-51	73.78	91	540	-	-
Cs-gene41069_i0_len213	PREDICTED: uncharacterized protein LOC107327924	gi|1005490899|ref|XP_015748130.1|	Acropora digitifera	4e-07	62.90	76	213	-	-
Cs-gene41069_i0_len213	Transposon Tf2-9 polyprotein	gi|999975997|gb|KXJ15171.1|	Exaiptasia pallida	8e-10	72.73	99	213	-	-
Cs-gene8575_i0_len750	uncharacterized protein C1orf158 homolog	gi|1229154884|ref|XP_022090117.1|	Acanthaster planci	5e-92	78.85	90	750	+	-
Cs-gene21781_i0_len306	predicted protein	gi|156382508|ref|XP_001632595.1|	Nematostella vectensis	2e-12	60.27	67	306	-	-
Cs-gene21781_i0_len306	Retrovirus-related Pol polyprotein from transposon opus	gi|999980930|gb|KXJ20104.1|	Exaiptasia pallida	4e-12	55.56	75	306	-	-
Cs-gene5749_i0_len1014	hypothetical protein LOTGIDRAFT_155062	gi|676485938|ref|XP_009063816.1|	Lottia gigantea	3e-47	55.59	83	1014	-	-
Cs-gene5749_i0_len1014	lish domain-containing	gi|861611225|gb|KMQ85258.1|	Lasius niger	2e-38	50.36	81	1014	-	-
Cs-gene7975_i0_len807	enkurin-like	gi|1229136326|ref|XP_022080150.1|	Acanthaster planci	3e-125	88.89	94	807	+	+
Cs-gene13338_i0_len459	Collagen alpha-2(IV) chain, partial	gi|678110301|gb|KFU87131.1|	Chaetura pelagica	1e-18	43.95	98	459	-	-
Cs-gene18557_i1_len243	PREDICTED: uncharacterized protein LOC105447519	gi|780167504|ref|XP_011683988.1|	Strongylocentrotus purpuratus	4e-07	65.62	77	243	-	-
Cs-gene18557_i1_len243	PREDICTED: RNA-directed DNA polymerase from mobile element jockey-like	gi|1072289864|ref|XP_018431484.1|	Nanorana parkeri	2e-06	65.62	78	243	-	-
Cs-gene2502_i0_len1485	E3 ubiquitin-protein ligase Trim36-like	gi|1229181328|ref|XP_022104238.1|	Acanthaster planci	9e-127	59.29	99	1485	-	-
Cs-gene22372_i0_len301	PREDICTED: uncharacterized protein F54H12.2-like	gi|780054714|ref|XP_011669622.1|	Strongylocentrotus purpuratus	3e-18	62.37	93	301	-	-
Cs-gene23219_i0_len294	conserved hypothetical protein	gi|242002780|ref|XP_002436033.1|	Ixodes scapularis	9e-06	63.64	56	294	-	-
Cs-gene22484_i1_len285	PREDICTED: RNA-directed DNA polymerase from mobile element jockey-like	gi|1078802149|ref|XP_018493989.1|	Galendromus occidentalis	1e-06	60.27	77	285	-	-
Cs-gene9848_i0_len648	reverse transcriptase-like protein, partial	gi|334362313|gb|AEG78356.1|	Epinephelus coioides	2e-28	63.01	68	648	-	+
Cs-gene6184_i0_len972	PREDICTED: uncharacterized protein LOC100893890 isoform X2	gi|780097306|ref|XP_011674791.1|	Strongylocentrotus purpuratus	9e-37	52.53	65	972	-	-
Cs-gene6184_i0_len972	alpha-5 collagen	gi|38490686|emb|CAE53096.1|	Paracentrotus lividus	3e-33	50.23	67	972	-	-
Cs-gene7656_i0_len837	PREDICTED: vacuolar protein sorting-associated protein 13D	gi|780051052|ref|XP_011669186.1|	Strongylocentrotus purpuratus	8e-73	68.21	97	837	-	-
Cs-gene10257_i0_len620	PREDICTED: uncharacterized protein LOC106180531	gi|919077721|ref|XP_013419993.1|	Lingula anatina	7e-07	54.02	39	620	-	+
Cs-gene30265_i0_len252	LOW QUALITY PROTEIN: protocadherin Fat 3-like	gi|1168905208|ref|XP_020495504.1|	Labrus bergylta	3e-07	67.50	48	252	-	-
Cs-gene396_i0_len2583	ReO_6	gi|18157526|dbj|BAB83841.1|	Oryzias latipes	6e-155	56.90	88	2583	-	-
Cs-gene14681_i0_len417	PREDICTED: RNA-directed DNA polymerase from mobile element jockey-like	gi|1005432287|ref|XP_015753740.1|	Acropora digitifera	1e-10	51.67	85	417	-	-
Cs-gene14810_i0_len414	uncharacterized protein LOC111122964	gi|1242763021|ref|XP_022320719.1|	Crassostrea virginica	1e-13	61.29	81	414	-	+
Cs-gene14810_i0_len414	PREDICTED: insulin-degrading enzyme-like	gi|768414315|ref|XP_011569316.1|	Plutella xylostella	2e-08	52.50	53	414	-	+
Cs-gene16414_i0_len378	PREDICTED: mitochondria-eating protein isoform X3	gi|780003959|ref|XP_011684051.1|	Strongylocentrotus purpuratus	1e-21	87.88	52	378	-	-
Cs-gene6414_i0_len954	PREDICTED: transcription initiation factor TFIID subunit 8	gi|72039431|ref|XP_797171.1|	Strongylocentrotus purpuratus	4e-65	74.58	56	954	+	-
Cs-gene38140_i0_len222	organic cation transporter protein-like isoform X2	gi|1229154435|ref|XP_022089884.1|	Acanthaster planci	1e-09	69.39	66	222	-	-
Cs-gene22248_i0_len303	uncharacterized protein LOC110455211	gi|1207942289|ref|XP_021360867.1|	Mizuhopecten yessoensis	9e-08	72.73	54	303	-	-
Cs-gene17284_i0_len363	Retrotransposable element Tf2 protein type 1	gi|808884376|gb|KKF31357.1|	Larimichthys crocea	1e-12	61.54	73	363	-	-
Cs-gene1062_i0_len1956	PREDICTED: beta-mannosidase isoform X1	gi|390335828|ref|XP_798406.2|	Strongylocentrotus purpuratus	0.0	70.47	93	1956	+	-
Cs-gene17017_i0_len366	PREDICTED: uncharacterized protein LOC100370505	gi|585656520|ref|XP_002734085.2|	Saccoglossus kowalevskii	6e-33	69.84	91	366	-	-
Cs-gene4076_i1_len823	PREDICTED: uncharacterized protein K02A2.6-like	gi|957857515|ref|XP_014677981.1|	Priapulus caudatus	1e-74	73.23	97	823	-	-
Cs-gene4076_i1_len823	Transposon Tf2-6 polyprotein	gi|999987491|gb|KXJ26606.1|	Exaiptasia pallida	2e-72	75.13	96	823	-	-
Cs-gene4728_i0_len1128	PREDICTED: protein O-linked-mannose beta-1,4-N-acetylglucosaminyltransferase 2-like	gi|1126192826|ref|XP_019629430.1|	Branchiostoma belcheri	1e-54	52.89	91	1128	-	+
Cs-gene2831_i0_len1419	RNA-binding protein 5-like	gi|1229138584|ref|XP_022081359.1|	Acanthaster planci	6e-78	74.54	71	1419	+	+
Cs-gene2455_i0_len1497	PREDICTED: fibulin-1 isoform X2	gi|390347986|ref|XP_787649.3|	Strongylocentrotus purpuratus	3e-71	46.13	92	1497	-	-
Cs-gene10006_i0_len636	lactase-phlorizin hydrolase-like	gi|1229155669|ref|XP_022090546.1|	Acanthaster planci	4e-70	76.53	94	636	-	-
Cs-gene13034_i0_len471	Peptidyl-prolyl cis-trans isomerase FKBP1A	gi|1209686667|gb|OWR42653.1|	Danaus plexippus plexippus	2e-64	94.44	69	471	-	-
Cs-gene22629_i0_len300	PREDICTED: cytochrome P450 2H2-like	gi|780167237|ref|XP_001196503.3|	Strongylocentrotus purpuratus	2e-09	61.19	67	300	-	-
Cs-gene6815_i0_len912	PREDICTED: uncharacterized protein LOC109475403	gi|1126196799|ref|XP_019631566.1|	Branchiostoma belcheri	2e-09	64.86	24	912	+	-
Cs-gene7260_i0_len876	protein ALP1-like	gi|1242828012|ref|XP_022294974.1|	Crassostrea virginica	4e-118	78.09	97	876	-	+
Cs-gene1240_i0_len1875	exonuclease mut-7 homolog	gi|1229185901|ref|XP_022106698.1|	Acanthaster planci	8e-133	61.32	88	1875	+	-
Cs-gene16377_i0_len378	PREDICTED: uncharacterized protein K02A2.6-like	gi|939312575|ref|XP_014270071.1|	Maylandia zebra	2e-12	65.79	60	378	-	-
Cs-gene16377_i0_len378	polyprotein	gi|124055238|gb|ABM90392.1|	Azumapecten farreri	2e-10	64.10	62	378	-	-
Cs-gene8219_i0_len784	PREDICTED: uncharacterized protein LOC109462922	gi|1126166561|ref|XP_019615109.1|	Branchiostoma belcheri	7e-59	82.48	84	784	+	+
Cs-gene8036_i0_len801	PREDICTED: 40S ribosomal protein S5-like	gi|291231591|ref|XP_002735746.1|	Saccoglossus kowalevskii	4e-129	93.20	77	801	+	+
Cs-gene39452_i0_len219	PREDICTED: uncharacterized protein LOC106012115	gi|871208029|ref|XP_012939403.1|	Aplysia californica	6e-08	66.15	89	219	-	+
Cs-gene18761_i0_len342	hypothetical protein XELAEV_18026936mg	gi|1050377930|gb|OCT80127.1|	Xenopus laevis	3e-11	62.96	71	342	-	-
Cs-gene2754_i0_len1434	PREDICTED: putative L-cysteine desulfhydrase 1	gi|390359865|ref|XP_003729578.1|	Strongylocentrotus purpuratus	7e-101	60.00	86	1434	-	+
Cs-gene10752_i0_len588	uncharacterized protein LOC110988783	gi|1229188916|ref|XP_022108295.1|	Acanthaster planci	2e-15	54.55	62	588	-	-
Cs-gene10752_i0_len588	protein NYNRIN-like	gi|1229194832|ref|XP_022111409.1|	Acanthaster planci	4e-14	50.00	59	588	-	-
Cs-gene387_i0_len2595	ranBP-type and C3HC4-type zinc finger-containing protein 1-like isoform X1	gi|1229140339|ref|XP_022082291.1|	Acanthaster planci	3e-36	62.65	19	2595	+	+
Cs-gene4430_i0_len1161	PREDICTED: uncharacterized protein LOC100892323	gi|390338012|ref|XP_003724700.1|	Strongylocentrotus purpuratus	2e-49	52.47	88	1161	-	+
Cs-gene1390_i0_len1809	PREDICTED: uncharacterized protein K02A2.6-like	gi|1110873882|ref|XP_019210590.1|	Oreochromis niloticus	0.0	65.41	99	1809	+	-
Cs-gene1390_i0_len1809	Transposon Ty3-G Gag-Pol polyprotein	gi|999973597|gb|KXJ12771.1|	Exaiptasia pallida	8e-162	62.50	98	1809	+	-
Cs-gene11742_i0_len528	PREDICTED: microsomal glutathione S-transferase 3	gi|762133140|ref|XP_011449765.1|	Crassostrea gigas	8e-32	66.92	74	528	+	+
Cs-gene6008_i1_len777	GDP-L-fucose synthase, partial	gi|1176328927|ref|XP_020667499.1|	Pogona vitticeps	2e-111	85.98	82	777	-	-
Cs-gene28782_i0_len261	hypothetical protein CAPTEDRAFT_207204	gi|443685857|gb|ELT89330.1|	Capitella teleta	4e-12	60.98	93	261	-	-
Cs-gene28782_i0_len261	RNA-directed DNA polymerase from mobile element jockey, partial	gi|999965911|gb|KXJ05089.1|	Exaiptasia pallida	2e-09	61.97	82	261	-	-
Cs-gene38679_i0_len222	PREDICTED: uncharacterized protein LOC105440782	gi|779991678|ref|XP_011669616.1|	Strongylocentrotus purpuratus	5e-06	73.47	65	222	-	+
Cs-gene12481_i0_len492	PREDICTED: fibrocystin-L, partial	gi|390369376|ref|XP_001197468.2|	Strongylocentrotus purpuratus	6e-62	79.17	87	492	-	+
Cs-gene1720_i4_len1632	Ryncolin-1	gi|999970084|gb|KXJ09258.1|	Exaiptasia pallida	2e-57	45.47	89	1632	-	-
Cs-gene10368_i1_len423	predicted protein	gi|156395473|ref|XP_001637135.1|	Nematostella vectensis	7e-30	76.03	86	423	+	+
Cs-gene10368_i1_len423	PREDICTED: craniofacial development protein 2-like	gi|957849189|ref|XP_014675122.1|	Priapulus caudatus	3e-23	70.54	79	423	+	+
Cs-gene12666_i1_len465	PREDICTED: uncharacterized protein LOC108648373 isoform X1	gi|1062929183|ref|XP_017952384.1|	Xenopus tropicalis	3e-10	45.86	99	465	-	+
Cs-gene5388_i0_len1052	uncharacterized protein LOC110467064	gi|1207977322|ref|XP_021379630.1|	Mizuhopecten yessoensis	2e-38	62.98	80	1052	-	+
Cs-gene5388_i0_len1052	reverse transcriptase, partial	gi|732884440|gb|KHJ91552.1|	Oesophagostomum dentatum	2e-36	59.02	80	1052	-	+
Cs-gene2081_i0_len1581	PREDICTED: cystine/glutamate transporter isoform X2	gi|780042353|ref|XP_011668268.1|	Strongylocentrotus purpuratus	7e-64	56.97	92	1581	+	-
Cs-gene12566_i0_len489	PREDICTED: BAI1-associated protein 3, partial	gi|632985067|ref|XP_007909472.1|	Callorhinchus milii	1e-13	54.95	67	489	-	+
Cs-gene8443_i0_len765	LOW QUALITY PROTEIN: helicase with zinc finger domain 2-like	gi|1229134612|ref|XP_022079225.1|	Acanthaster planci	5e-80	72.96	91	765	-	-
Cs-gene2927_i0_len1401	PREDICTED: TATA box-binding protein-associated factor RNA polymerase I subunit A-like	gi|585712069|ref|XP_006824851.1|	Saccoglossus kowalevskii	3e-29	42.89	80	1401	+	+
Cs-gene2572_i0_len1473	PREDICTED: uncharacterized protein LOC588755	gi|780028488|ref|XP_011666344.1|	Strongylocentrotus purpuratus	9e-176	70.44	90	1473	+	+
Cs-gene2572_i0_len1473	PREDICTED: glycoprotein 3-alpha-L-fucosyltransferase A-like	gi|72126350|ref|XP_780412.1|	Strongylocentrotus purpuratus	1e-157	75.35	72	1473	+	+
Cs-gene8617_i0_len747	histone deacetylase 6-like isoform X3	gi|1242834441|ref|XP_022298295.1|	Crassostrea virginica	2e-78	74.29	84	747	-	-
Cs-gene33736_i0_len237	PREDICTED: maternal embryonic leucine zipper kinase isoform X5	gi|390341748|ref|XP_003725515.1|	Strongylocentrotus purpuratus	7e-25	82.05	99	237	-	-
Cs-gene4996_i0_len1095	uncharacterized protein LOC110978216	gi|1229152263|ref|XP_022088724.1|	Acanthaster planci	7e-11	43.72	54	1095	-	+
Cs-gene4996_i0_len1095	Cadherin EGF LAG seven-pass G-type receptor 1	gi|999972068|gb|KXJ11242.1|	Exaiptasia pallida	2e-06	40.89	58	1095	-	+
Cs-gene1404_i0_len1803	PREDICTED: solute carrier family 23 member 1-like	gi|1072254386|ref|XP_018412235.1|	Nanorana parkeri	3e-127	59.36	92	1803	-	-
Cs-gene463_i0_len2472	axonemal dynein light chain domain-containing protein 1-like isoform X5	gi|1229143933|ref|XP_022084233.1|	Acanthaster planci	0.0	68.09	91	2472	+	+
Cs-gene15059_i0_len407	PREDICTED: uncharacterized protein LOC109196584	gi|1110932469|ref|XP_019206348.1|	Oreochromis niloticus	7e-08	54.21	77	407	-	+
Cs-gene587_i0_len2313	erythroid differentiation-related factor 1-like	gi|1229137547|ref|XP_022080799.1|	Acanthaster planci	4e-101	56.15	64	2313	-	-
Cs-gene10503_i0_len603	PREDICTED: 39S ribosomal protein L12, mitochondrial isoform X2	gi|72086543|ref|XP_790377.1|	Strongylocentrotus purpuratus	4e-44	74.67	75	603	+	+
Cs-gene32908_i0_len240	hypothetical protein WR25_16330	gi|1240344980|gb|PAV59528.1|	Diploscapter pachys	3e-13	57.81	80	240	-	+
Cs-gene32908_i0_len240	collagen alpha-3(VI) chain, partial	gi|1188112128|ref|XP_020778291.1|	Boleophthalmus pectinirostris	4e-11	64.29	70	240	-	+
Cs-gene8650_i0_len744	ras-related GTP-binding protein A	gi|1229151042|ref|XP_022088065.1|	Acanthaster planci	3e-154	93.09	99	744	-	+
Cs-gene12416_i0_len495	hypothetical protein M513_12712	gi|669302769|gb|KFD46409.1|	Trichuris suis	1e-35	62.13	99	495	-	+
Cs-gene12416_i0_len495	gag pol polyprotein	gi|961500946|emb|CDS27897.2|	Hymenolepis microstoma	3e-34	62.42	98	495	-	+
Cs-gene7324_i0_len870	hypothetical protein CAPTEDRAFT_215629, partial	gi|443733705|gb|ELU17965.1|	Capitella teleta	7e-43	58.44	81	870	-	-
Cs-gene5377_i0_len1053	PREDICTED: tubulin-specific chaperone C-like	gi|390346129|ref|XP_003726483.1|	Strongylocentrotus purpuratus	2e-97	70.26	97	1053	+	+
Cs-gene42743_i0_len210	endonuclease/reverse transcriptase	gi|17529698|gb|AAL40415.1|AF369891_4	Branchiostoma floridae	4e-09	65.08	84	210	-	-
Cs-gene8533_i0_len756	toll-like receptor	gi|576249529|gb|AHH29253.1|	Apostichopus japonicus	1e-112	81.25	95	756	-	-
Cs-gene8057_i0_len798	PREDICTED: DNA damage-regulated autophagy modulator protein 1	gi|390358323|ref|XP_003729231.1|	Strongylocentrotus purpuratus	2e-48	62.82	85	798	+	-
Cs-gene17685_i0_len357	hypothetical protein Y032_0026g1397	gi|597869460|gb|EYC18844.1|	Ancylostoma ceylanicum	2e-10	50.43	98	357	-	-
Cs-gene17685_i0_len357	PREDICTED: LOW QUALITY PROTEIN: RNA-directed DNA polymerase from mobile element jockey-like	gi|943947746|ref|XP_014356973.1|	Papilio machaon	4e-08	54.00	83	357	-	-
Cs-gene11610_i0_len537	PREDICTED: uncharacterized protein LOC105439689	gi|780034995|ref|XP_011667260.1|	Strongylocentrotus purpuratus	2e-19	52.35	83	537	-	+
Cs-gene1818_i0_len1653	putative aminopeptidase W07G4.4	gi|1229193002|ref|XP_022110456.1|	Acanthaster planci	0.0	77.62	88	1653	+	+
Cs-gene15455_i0_len398	putative uncharacterized transposon-derived protein F52C9.6	gi|999967211|gb|KXJ06385.1|	Exaiptasia pallida	1e-11	58.62	92	398	-	-
Cs-gene15455_i0_len398	PREDICTED: LOW QUALITY PROTEIN: phosphoinositide 3-kinase regulatory subunit 4-like	gi|1005455198|ref|XP_015764735.1|	Acropora digitifera	1e-07	59.76	69	398	-	-
Cs-gene14900_i0_len411	PREDICTED: protein XRP2	gi|72138972|ref|XP_797121.1|	Strongylocentrotus purpuratus	7e-14	55.77	75	411	-	-
Cs-gene6426_i1_len563	PREDICTED: uncharacterized protein LOC105439689	gi|780034995|ref|XP_011667260.1|	Strongylocentrotus purpuratus	2e-19	52.76	95	563	-	+
Cs-gene19734_i0_len330	uncharacterized protein LOC110455211	gi|1207942289|ref|XP_021360867.1|	Mizuhopecten yessoensis	3e-09	61.45	68	330	-	-
Cs-gene15840_i0_len390	hypothetical protein X975_10563, partial	gi|675381138|gb|KFM74040.1|	Stegodyphus mimosarum	2e-06	62.32	46	390	-	-
Cs-gene7619_i0_len843	PREDICTED: RNA-directed DNA polymerase from mobile element jockey-like	gi|390364266|ref|XP_003730562.1|	Strongylocentrotus purpuratus	6e-32	57.50	67	843	-	+
Cs-gene15260_i0_len402	hypothetical protein Y032_0020g226	gi|597871729|gb|EYC21107.1|	Ancylostoma ceylanicum	9e-10	55.68	63	402	-	+
Cs-gene15260_i0_len402	RNA-directed DNA polymerase (reverse transcriptase) domain containing protein	gi|560120396|emb|CDJ94969.1|	Haemonchus contortus	6e-08	59.09	63	402	-	+
Cs-gene17611_i0_len357	uncharacterized protein Dana_GF24617	gi|194747904|ref|XP_001956389.1|	Drosophila ananassae	7e-27	62.71	96	357	-	-
Cs-gene17611_i0_len357	PREDICTED: alpha-1,3-mannosyl-glycoprotein 4-beta-N-acetylglucosaminyltransferase B	gi|1036783036|ref|XP_017019540.1|	Drosophila kikkawai	7e-27	62.71	96	357	-	-
Cs-gene5769_i0_len1014	PREDICTED: uncharacterized protein LOC100893887	gi|390343981|ref|XP_003726012.1|	Strongylocentrotus purpuratus	3e-26	59.12	47	1014	+	-
Cs-gene14696_i0_len417	aarF domain containing kinase 2-like	gi|336455054|ref|NP_001229590.1|	Strongylocentrotus purpuratus	3e-33	70.97	89	417	-	-
Cs-gene4956_i0_len1098	putative RNA-directed DNA polymerase from transposon X-element, partial	gi|999965796|gb|KXJ04974.1|	Exaiptasia pallida	3e-34	65.64	45	1098	-	-
Cs-gene8189_i0_len786	uncharacterized protein LOC110242131	gi|1191051785|ref|XP_020903747.1|	Exaiptasia pallida	3e-59	69.23	84	786	-	+
Cs-gene8189_i0_len786	Pro-Pol polyprotein	gi|999973310|gb|KXJ12484.1|	Exaiptasia pallida	1e-58	69.23	84	786	-	+
Cs-gene30612_i0_len252	calcium uptake protein 1, mitochondrial-like	gi|1229127118|ref|XP_022111971.1|	Acanthaster planci	2e-16	93.62	56	252	-	-
Cs-gene17852_i0_len354	dynein heavy chain 1, axonemal-like isoform X2	gi|1229132992|ref|XP_022110114.1|	Acanthaster planci	7e-27	92.31	55	354	-	+
Cs-gene9722_i0_len657	PREDICTED: uncharacterized protein LOC106811605	gi|957840938|ref|XP_014670792.1|	Priapulus caudatus	2e-35	77.60	57	657	-	+
Cs-gene5812_i0_len1008	protein FRA10AC1 homolog isoform X2	gi|1229166801|ref|XP_022096534.1|	Acanthaster planci	2e-101	81.45	65	1008	+	+
Cs-gene6755_i0_len918	hypothetical protein NEMVEDRAFT_v1g154278	gi|156324991|ref|XP_001618531.1|	Nematostella vectensis	2e-31	47.00	87	918	-	+
Cs-gene6755_i0_len918	pol-like protein	gi|34392550|dbj|BAC82603.1|	Takifugu rubripes	7e-23	41.76	99	918	-	+
Cs-gene8325_i0_len774	PREDICTED: zinc transporter ZIP1-like	gi|291241140|ref|XP_002740474.1|	Saccoglossus kowalevskii	8e-36	74.67	58	774	+	+
Cs-gene21092_i0_len312	PREDICTED: uncharacterized protein LOC109618076	gi|1139852799|ref|XP_019920862.1|	Crassostrea gigas	3e-13	72.73	63	312	-	+
Cs-gene21092_i0_len312	PREDICTED: caldesmon-like	gi|1005460072|ref|XP_015767115.1|	Acropora digitifera	9e-13	65.06	74	312	-	+
Cs-gene14020_i0_len435	uncharacterized protein LOC110054770	gi|1176092588|ref|XP_020616785.1|	Orbicella faveolata	2e-25	67.86	76	435	+	-
Cs-gene42168_i0_len210	ras-related protein Rab-28-like	gi|1229176222|ref|XP_022101564.1|	Acanthaster planci	6e-08	74.42	61	210	-	-
Cs-gene15221_i0_len402	PREDICTED: biogenesis of lysosome-related organelles complex 1 subunit 1	gi|115692166|ref|XP_795323.2|	Strongylocentrotus purpuratus	1e-44	92.50	90	402	+	+
Cs-gene12699_i0_len483	PREDICTED: signal transducer and activator of transcription 5B-like, partial	gi|1002607258|ref|XP_015682931.1|	Protobothrops mucrosquamatus	1e-10	68.57	42	483	-	+
Cs-gene1702_i5_len1584	PREDICTED: fibrinogen-like protein 1	gi|919019554|ref|XP_013393817.1|	Lingula anatina	2e-62	49.23	86	1584	-	+
Cs-gene6535_i0_len942	PREDICTED: protein bunched, class 2/F/G isoform isoform X1	gi|390347224|ref|XP_003726724.1|	Strongylocentrotus purpuratus	5e-27	60.77	49	942	+	-
Cs-gene674_i0_len2235	U2 snRNP-associated SURP motif-containing protein-like	gi|1229170708|ref|XP_022098625.1|	Acanthaster planci	2e-162	72.22	65	2235	+	-
Cs-gene6079_i0_len983	PREDICTED: RNA-directed DNA polymerase from mobile element jockey-like	gi|1005432287|ref|XP_015753740.1|	Acropora digitifera	2e-65	64.02	81	983	+	+
Cs-gene16710_i0_len372	PREDICTED: uncharacterized protein LOC100892323	gi|390338012|ref|XP_003724700.1|	Strongylocentrotus purpuratus	1e-24	68.87	85	372	-	+
Cs-gene6577_i0_len936	PREDICTED: uridine phosphorylase 2	gi|973150541|ref|XP_015214240.1|	Lepisosteus oculatus	2e-92	71.92	91	936	-	-
Cs-gene3215_i0_len1350	arylsulfatase B-like isoform X2	gi|1229173186|ref|XP_022099954.1|	Acanthaster planci	3e-172	73.44	92	1350	-	+
Cs-gene12351_i0_len498	PREDICTED: mitochondrial import receptor subunit TOM20 homolog isoform X1	gi|72006261|ref|XP_782504.1|	Strongylocentrotus purpuratus	8e-41	73.60	99	498	+	+
Cs-gene548_i0_len2358	uncharacterized protein LOC110987635 isoform X7	gi|1229185018|ref|XP_022106219.1|	Acanthaster planci	0.0	76.31	87	2358	+	-
Cs-gene548_i0_len2358	PREDICTED: cytosolic carboxypeptidase 2 isoform X10	gi|780181548|ref|XP_011662070.1|	Strongylocentrotus purpuratus	0.0	73.48	89	2358	+	-
Cs-gene4304_i0_len1176	PREDICTED: uncharacterized protein LOC102804922	gi|585649356|ref|XP_006814373.1|	Saccoglossus kowalevskii	2e-66	56.14	98	1176	-	+
Cs-gene4304_i0_len1176	glucocorticoid receptor-like isoform X1	gi|1229175236|ref|XP_022101053.1|	Acanthaster planci	8e-64	59.73	91	1176	-	+
Cs-gene1028_i0_len1977	PREDICTED: remodeling and spacing factor 1 isoform X2	gi|115696716|ref|XP_783470.2|	Strongylocentrotus purpuratus	4e-61	64.77	42	1977	+	-
Cs-gene6488_i17_len234	hypothetical protein OCBIM_22009683mg, partial	gi|918287652|gb|KOF67405.1|	Octopus bimaculoides	4e-13	63.75	92	234	-	+
Cs-gene9329_i0_len687	PREDICTED: G patch domain-containing protein 3	gi|780021597|ref|XP_011665191.1|	Strongylocentrotus purpuratus	1e-79	74.43	93	687	-	-
Cs-gene25767_i0_len276	PREDICTED: uncharacterized protein LOC106166677	gi|919034334|ref|XP_013400779.1|	Lingula anatina	2e-22	75.64	85	276	-	-
Cs-gene25767_i0_len276	Transposon Tf2-9 polyprotein	gi|999984377|gb|KXJ23518.1|	Exaiptasia pallida	2e-20	78.48	86	276	-	-
Cs-gene12478_i0_len492	LOW QUALITY PROTEIN: low-density lipoprotein receptor-related protein 2-like	gi|1229149620|ref|XP_022087296.1|	Acanthaster planci	2e-06	65.45	33	492	-	+
Cs-gene3559_i1_len981	PREDICTED: transcription termination factor 3, mitochondrial-like	gi|780134989|ref|XP_011679852.1|	Strongylocentrotus purpuratus	6e-43	75.89	43	981	-	-
Cs-gene1518_i2_len1239	PREDICTED: serine/threonine-protein phosphatase 6 regulatory ankyrin repeat subunit A	gi|779993181|ref|XP_011671467.1|	Strongylocentrotus purpuratus	1e-172	87.12	82	1239	-	-
Cs-gene22838_i0_len297	PREDICTED: uncharacterized protein K02A2.6-like	gi|939314175|ref|XP_014262899.1|	Maylandia zebra	2e-13	59.80	95	297	-	-
Cs-gene22838_i0_len297	PREDICTED: LOW QUALITY PROTEIN: protein NYNRIN	gi|1062845894|ref|XP_012813034.2|	Xenopus tropicalis	9e-13	61.05	92	297	-	-
Cs-gene43557_i0_len207	hypothetical protein DAPPUDRAFT_44380	gi|321475743|gb|EFX86705.1|	Daphnia pulex	7e-07	91.18	49	207	-	+
Cs-gene43557_i0_len207	Vesicular glutamate transporter 2, partial	gi|1022740432|gb|KZR99410.1|	Daphnia magna	1e-07	93.75	46	207	-	+
Cs-gene6995_i0_len897	PREDICTED: monocarboxylate transporter 4	gi|390355414|ref|XP_003728546.1|	Strongylocentrotus purpuratus	5e-10	40.80	94	897	-	-
Cs-gene4916_i0_len1104	PREDICTED: zinc finger MYM-type protein 1-like	gi|449666270|ref|XP_004206314.1|	Hydra vulgaris	2e-125	68.77	99	1104	-	+
Cs-gene6239_i0_len966	uncharacterized protein LOC110985381	gi|1229177244|ref|XP_022102055.1|	Acanthaster planci	2e-06	83.33	17	966	-	+
Cs-gene13709_i0_len447	uncharacterized protein LOC110985413	gi|1229177351|ref|XP_022102113.1|	Acanthaster planci	1e-08	56.38	62	447	-	-
Cs-gene13709_i0_len447	PREDICTED: neuron navigator 3-like	gi|961931510|ref|XP_014864055.1|	Poecilia mexicana	3e-06	47.96	66	447	-	-
Cs-gene10626_i0_len594	PREDICTED: uncharacterized protein LOC593812	gi|780041097|ref|XP_011668098.1|	Strongylocentrotus purpuratus	7e-09	59.05	55	594	-	-
Cs-gene10626_i0_len594	WD repeat-containing protein 75-like	gi|1242843513|ref|XP_022303070.1|	Crassostrea virginica	2e-07	54.17	53	594	-	-
Cs-gene26938_i0_len270	uncharacterized protein LOC110974776 isoform X2	gi|1229140421|ref|XP_022082334.1|	Acanthaster planci	2e-08	62.20	93	270	-	-
Cs-gene26938_i0_len270	mucin-2-like isoform X3	gi|1229140423|ref|XP_022082335.1|	Acanthaster planci	2e-08	62.20	93	270	-	-
Cs-gene951_i0_len2023	PREDICTED: zinc finger BED domain-containing protein 4-like	gi|449688232|ref|XP_004211690.1|	Hydra vulgaris	2e-87	64.00	47	2023	-	+
Cs-gene32605_i0_len243	hypothetical protein Y032_0029g2006	gi|597868617|gb|EYC18004.1|	Ancylostoma ceylanicum	3e-07	68.52	65	243	-	-
Cs-gene32605_i0_len243	histone deacetylase 14	gi|1102294004|gb|OIT39959.1|	Nicotiana attenuata	3e-06	66.04	65	243	-	-
Cs-gene14823_i0_len414	PREDICTED: squamous cell carcinoma antigen recognized by T-cells 3-like	gi|908434995|ref|XP_013077174.1|	Biomphalaria glabrata	6e-07	85.00	29	414	-	+
Cs-gene22726_i0_len299	uncharacterized protein LOC110464703	gi|1207970069|ref|XP_021375729.1|	Mizuhopecten yessoensis	3e-16	63.29	69	299	-	-
Cs-gene22726_i0_len299	Inhibitor of growth protein 3	gi|999981142|gb|KXJ20316.1|	Exaiptasia pallida	5e-13	66.20	68	299	-	-
Cs-gene375_i0_len2619	dystrophin-like protein	gi|47550975|ref|NP_999661.1|	Strongylocentrotus purpuratus	0.0	64.98	97	2619	+	-
Cs-gene3751_i0_len1257	PREDICTED: beta-1,4-glucuronyltransferase 1	gi|72006259|ref|XP_782394.1|	Strongylocentrotus purpuratus	5e-90	60.43	84	1257	-	-
Cs-gene20167_i0_len324	PREDICTED: mucin-19-like, partial	gi|780127223|ref|XP_011678776.1|	Strongylocentrotus purpuratus	2e-14	66.28	99	324	-	-
Cs-gene8546_i0_len753	PREDICTED: LOW QUALITY PROTEIN: U5 small nuclear ribonucleoprotein 200 kDa helicase-like	gi|780188558|ref|XP_011663062.1|	Strongylocentrotus purpuratus	7e-115	83.78	99	753	-	+
Cs-gene9160_i0_len702	PREDICTED: teneurin-3 isoform X2	gi|780078882|ref|XP_011672532.1|	Strongylocentrotus purpuratus	1e-29	55.68	75	702	-	+
Cs-gene1899_i0_len1629	PREDICTED: SH3 and multiple ankyrin repeat domains protein 2	gi|780047140|ref|XP_786852.3|	Strongylocentrotus purpuratus	2e-47	65.84	36	1629	+	-
Cs-gene30528_i0_len252	hypothetical protein	gi|1180277288|ref|WP_083796093.1|	Catenulispora acidiphila	2e-08	56.63	99	252	-	-
Cs-gene30528_i0_len252	Pseudouridine synthase%2C Rsu	gi|899376865|emb|CPI96198.1|	Burkholderia pseudomallei	1e-06	56.79	96	252	-	-
Cs-gene888_i0_len2064	vitellogenin 2	gi|1009327553|gb|AMR68935.1|	Patiria miniata	2e-20	45.91	63	2064	+	+
Cs-gene5198_i0_len1071	122 kDa protein TMEM16, partial	gi|67906862|gb|AAY82886.1|	Strongylocentrotus purpuratus	1e-112	73.39	94	1071	-	+
Cs-gene11463_i0_len546	PREDICTED: zinc finger protein 862-like	gi|390363378|ref|XP_003730355.1|	Strongylocentrotus purpuratus	3e-13	57.29	53	546	-	-
Cs-gene527_i0_len2394	PREDICTED: gastrula zinc finger protein XlCGF57.1-like	gi|1007796661|ref|XP_015796980.1|	Nothobranchius furzeri	7e-35	51.94	31	2394	+	+
Cs-gene13230_i0_len462	hypothetical protein AC249_AIPGENE17209	gi|999968883|gb|KXJ08057.1|	Exaiptasia pallida	5e-18	53.46	99	462	-	+
Cs-gene13230_i0_len462	putative RNA-directed DNA polymerase from transposon X-element, partial	gi|999966481|gb|KXJ05655.1|	Exaiptasia pallida	8e-17	52.83	99	462	-	+
Cs-gene16787_i0_len372	Mediator of RNA polymerase II transcription subunit 19	gi|999978840|gb|KXJ18014.1|	Exaiptasia pallida	3e-18	66.32	77	372	-	-
Cs-gene35467_i0_len231	staphylococcal nuclease domain-containing protein 1-like	gi|1229133768|ref|XP_022111973.1|	Acanthaster planci	1e-23	94.44	70	231	-	-
Cs-gene9125_i0_len705	PREDICTED: uncharacterized protein LOC100888511	gi|390354820|ref|XP_003728415.1|	Strongylocentrotus purpuratus	3e-44	57.94	90	705	+	+
Cs-gene9125_i0_len705	Eppin	gi|405953203|gb|EKC20909.1|	Crassostrea gigas	3e-34	55.07	86	705	+	+
Cs-gene10310_i1_len487	hypothetical protein AC249_AIPGENE18234	gi|999967410|gb|KXJ06584.1|	Exaiptasia pallida	6e-22	67.65	63	487	-	+
Cs-gene10310_i1_len487	Transposable element Tcb1 transposase	gi|999977254|gb|KXJ16428.1|	Exaiptasia pallida	3e-18	64.71	63	487	-	+
Cs-gene8963_i0_len717	uncharacterized protein LOC110056862	gi|1176096927|ref|XP_020619078.1|	Orbicella faveolata	6e-17	50.89	68	717	+	-
Cs-gene120_i0_len3498	alpha-5 collagen	gi|38490686|emb|CAE53096.1|	Paracentrotus lividus	2e-136	48.47	95	3498	+	+
Cs-gene4450_i0_len1158	PREDICTED: somatostatin-like receptor F_48D10.1	gi|390369308|ref|XP_003731621.1|	Strongylocentrotus purpuratus	4e-115	62.50	95	1158	+	+
Cs-gene5256_i0_len1065	PREDICTED: PR domain zinc finger protein 2	gi|390337746|ref|XP_003724630.1|	Strongylocentrotus purpuratus	6e-33	65.91	37	1065	-	-
Cs-gene1322_i3_len405	PREDICTED: UPF0317 protein C14orf159 homolog, mitochondrial	gi|72005408|ref|XP_782739.1|	Strongylocentrotus purpuratus	4e-17	74.29	52	405	+	-
Cs-gene13570_i0_len450	PREDICTED: RNA-directed DNA polymerase from mobile element jockey-like	gi|780003694|ref|XP_011683696.1|	Strongylocentrotus purpuratus	4e-23	60.29	89	450	-	-
Cs-gene11506_i0_len543	PREDICTED: ADP-ribosylation factor-like protein 16	gi|1126217130|ref|XP_019642603.1|	Branchiostoma belcheri	2e-59	74.85	94	543	-	-
Cs-gene20843_i0_len315	PREDICTED: uncharacterized protein K02A2.6-like	gi|780011903|ref|XP_011663877.1|	Strongylocentrotus purpuratus	1e-21	65.38	99	315	-	-
Cs-gene20843_i0_len315	Retrovirus-related Pol polyprotein from transposon 412	gi|999976601|gb|KXJ15775.1|	Exaiptasia pallida	6e-16	59.22	98	315	-	-
Cs-gene6772_i0_len915	coiled-coil domain-containing protein 50-like isoform X3	gi|1229154962|ref|XP_022090158.1|	Acanthaster planci	9e-19	81.94	24	915	+	-
Cs-gene1120_i0_len1927	PREDICTED: catenin delta-2-like	gi|1126214458|ref|XP_019641146.1|	Branchiostoma belcheri	1e-85	51.81	91	1927	+	-
Cs-gene1333_i0_len1833	extended synaptotagmin-2-like	gi|1229181368|ref|XP_022104260.1|	Acanthaster planci	2e-163	64.80	98	1833	+	-
Cs-gene1548_i2_len1449	kin of IRRE-like protein 3 isoform X3	gi|1229190407|ref|XP_022109090.1|	Acanthaster planci	7e-07	40.22	73	1449	+	-
Cs-gene15921_i0_len387	putative RNA-directed DNA polymerase from transposon X-element	gi|999973190|gb|KXJ12364.1|	Exaiptasia pallida	5e-11	52.90	99	387	-	-
Cs-gene24607_i0_len285	RNA-directed DNA polymerase from mobile element jockey, partial	gi|697444953|gb|KGL85959.1|	Charadrius vociferus	1e-13	64.29	87	285	-	+
Cs-gene11375_i0_len550	PREDICTED: putative nuclease HARBI1	gi|641659180|ref|XP_008180990.1|	Acyrthosiphon pisum	1e-11	74.24	47	550	+	+
Cs-gene1988_i1_len1518	PREDICTED: papilin	gi|1072282191|ref|XP_018427306.1|	Nanorana parkeri	3e-13	57.98	23	1518	+	-
Cs-gene15565_i0_len396	PREDICTED: RNA-directed DNA polymerase from mobile element jockey-like	gi|390336935|ref|XP_001200033.2|	Strongylocentrotus purpuratus	1e-11	62.16	56	396	-	+
Cs-gene14173_i0_len432	PREDICTED: histone-lysine N-methyltransferase 2B-like	gi|780034764|ref|XP_011667232.1|	Strongylocentrotus purpuratus	7e-20	62.07	81	432	+	+
Cs-gene15663_i0_len393	PREDICTED: uncharacterized protein LOC109462922	gi|1126166561|ref|XP_019615109.1|	Branchiostoma belcheri	2e-22	65.77	85	393	-	+
Cs-gene28094_i0_len264	PREDICTED: RNA-directed DNA polymerase from mobile element jockey-like	gi|1067080392|ref|XP_018023932.1|	Hyalella azteca	2e-10	61.73	91	264	-	-
Cs-gene45470_i0_len204	hypothetical protein AC249_AIPGENE18043	gi|999982489|gb|KXJ21639.1|	Exaiptasia pallida	4e-11	70.31	94	204	-	-
Cs-gene45470_i0_len204	Nose resistant to fluoxetine protein 6	gi|999987743|gb|KXJ26852.1|	Exaiptasia pallida	3e-10	69.84	93	204	-	-
Cs-gene29267_i0_len258	A disintegrin and metalloproteinase with thrombospondin motifs 13-like isoform X3	gi|1229134799|ref|XP_022079327.1|	Acanthaster planci	1e-10	63.77	80	258	-	-
Cs-gene12382_i0_len497	Uncharacterized protein T07_3283	gi|954219359|gb|KRX28167.1|	Trichinella nelsoni	2e-07	58.46	65	497	-	+
Cs-gene12382_i0_len497	Transposon Tf2-8 polyprotein	gi|954219449|gb|KRX28257.1|	Trichinella nelsoni	5e-08	58.21	66	497	-	+
Cs-gene17290_i0_len363	PREDICTED: uncharacterized protein LOC109618538	gi|1139751026|ref|XP_019922057.1|	Crassostrea gigas	7e-08	56.72	55	363	+	-
Cs-gene3635_i0_len1275	PREDICTED: protein unc-93 homolog A-like	gi|291235580|ref|XP_002737723.1|	Saccoglossus kowalevskii	5e-96	64.44	97	1275	-	-
Cs-gene9219_i0_len696	PREDICTED: uncharacterized protein LOC100893861	gi|780111129|ref|XP_011676506.1|	Strongylocentrotus purpuratus	2e-26	54.98	84	696	-	+
Cs-gene14382_i0_len426	PREDICTED: uncharacterized protein LOC105439791	gi|780036586|ref|XP_011667483.1|	Strongylocentrotus purpuratus	4e-13	75.44	61	426	-	+
Cs-gene2401_i1_len1428	hypothetical protein BRAFLDRAFT_87528	gi|260788032|ref|XP_002589055.1|	Branchiostoma floridae	3e-16	58.79	34	1428	-	+
Cs-gene2401_i1_len1428	PREDICTED: sepiapterin reductase-like	gi|1126182972|ref|XP_019624028.1|	Branchiostoma belcheri	1e-14	57.79	32	1428	-	+
Cs-gene8903_i0_len723	PREDICTED: DNA helicase INO80	gi|780087511|ref|XP_795650.4|	Strongylocentrotus purpuratus	1e-21	60.98	84	723	+	+
Cs-gene2601_i1_len1281	PREDICTED: RNA-directed DNA polymerase from mobile element jockey-like, partial	gi|910316989|ref|XP_013161242.1|	Papilio xuthus	9e-82	56.01	93	1281	-	+
Cs-gene6488_i13_len291	hypothetical protein OCBIM_22016654mg	gi|918318809|gb|KOF87545.1|	Octopus bimaculoides	5e-10	69.81	54	291	-	+
Cs-gene29838_i0_len255	major facilitator superfamily domain-containing protein 7-a-like	gi|1229137593|ref|XP_022080823.1|	Acanthaster planci	3e-11	65.71	82	255	-	-
Cs-gene16026_i1_len261	hypothetical protein OCBIM_22009683mg, partial	gi|918287652|gb|KOF67405.1|	Octopus bimaculoides	7e-15	68.92	82	261	-	-
Cs-gene731_i0_len2187	PREDICTED: sodium- and chloride-dependent GABA transporter 2	gi|390351370|ref|XP_790132.3|	Strongylocentrotus purpuratus	0.0	77.32	84	2187	-	+
Cs-gene11281_i0_len555	GTP-binding protein Rheb-like	gi|1229149279|ref|XP_022087111.1|	Acanthaster planci	5e-95	87.36	98	555	+	-
Cs-gene20080_i0_len324	PREDICTED: coiled-coil-helix-coiled-coil-helix domain-containing protein 7	gi|779989427|ref|XP_011666958.1|	Strongylocentrotus purpuratus	1e-24	69.05	78	324	-	-
Cs-gene1222_i0_len1882	PREDICTED: actin-related protein 10 isoform X1	gi|390333554|ref|XP_003723737.1|	Strongylocentrotus purpuratus	1e-173	79.80	64	1882	+	-
Cs-gene6648_i0_len930	uncharacterized protein LOC110234071	gi|1191035789|ref|XP_020895083.1|	Exaiptasia pallida	1e-84	69.28	99	930	-	-
Cs-gene6648_i0_len930	Zinc finger FYVE domain-containing protein 21	gi|999978190|gb|KXJ17364.1|	Exaiptasia pallida	5e-85	69.28	99	930	-	-
Cs-gene14964_i0_len408	unnamed protein product	gi|313237769|emb|CBY12906.1|	Oikopleura dioica	4e-21	56.25	80	408	+	-
Cs-gene14964_i0_len408	zinc finger protein 721-like isoform X1	gi|1207193867|ref|XP_021329613.1|	Danio rerio	5e-17	65.43	88	408	+	-
Cs-gene7928_i6_len360	PREDICTED: uncharacterized protein LOC109462922	gi|1126166561|ref|XP_019615109.1|	Branchiostoma belcheri	4e-22	74.70	69	360	-	-
Cs-gene7928_i6_len360	RNA-directed DNA polymerase (reverse transcriptase) domain containing protein	gi|560125047|emb|CDJ90320.1|	Haemonchus contortus	4e-15	64.63	68	360	-	-
Cs-gene30635_i0_len252	PREDICTED: transient-receptor-potential-like protein-like	gi|291227589|ref|XP_002733765.1|	Saccoglossus kowalevskii	9e-16	67.47	99	252	-	+
Cs-gene701_i1_len2175	PREDICTED: uncharacterized protein LOC100368918	gi|585718917|ref|XP_006825971.1|	Saccoglossus kowalevskii	9e-128	68.56	64	2175	+	+
Cs-gene701_i1_len2175	hsp70-Hsp90 organizing protein 1-like isoform X3	gi|1229170007|ref|XP_022098255.1|	Acanthaster planci	3e-121	69.50	64	2175	+	+
Cs-gene12791_i0_len480	PREDICTED: uncharacterized protein K02A2.6-like	gi|1101599529|ref|XP_018964928.1|	Cyprinus carpio	8e-16	65.82	49	480	-	-
Cs-gene12791_i0_len480	Retrovirus-related Pol polyprotein from transposon 17.6	gi|999968857|gb|KXJ08031.1|	Exaiptasia pallida	4e-15	69.44	45	480	-	-
Cs-gene7928_i10_len312	PREDICTED: uncharacterized protein LOC109462922	gi|1126166561|ref|XP_019615109.1|	Branchiostoma belcheri	1e-17	77.65	72	312	-	+
Cs-gene23985_i0_len288	hypothetical protein OCBIM_22000308mg	gi|918339898|gb|KOG00585.1|	Octopus bimaculoides	7e-24	72.94	89	288	-	-
Cs-gene23895_i0_len288	uncharacterized protein K02A2.6-like	gi|1191032878|ref|XP_020893506.1|	Exaiptasia pallida	4e-26	77.50	83	288	-	+
Cs-gene23895_i0_len288	Transposon Ty3-I Gag-Pol polyprotein	gi|999979069|gb|KXJ18243.1|	Exaiptasia pallida	7e-25	77.50	83	288	-	+
Cs-gene25774_i0_len276	PREDICTED: uncharacterized protein LOC105445930	gi|780139091|ref|XP_011680386.1|	Strongylocentrotus purpuratus	7e-06	66.04	58	276	-	-
Cs-gene30909_i0_len249	hypothetical protein	gi|1180306411|ref|WP_083825214.1|	endosymbiont of Tevnia jerichonana	4e-11	66.22	89	249	-	-
Cs-gene30909_i0_len249	RTJK, partial	gi|1178008755|gb|ORD93263.1|	Enterospora canceri	2e-09	64.47	92	249	-	-
Cs-gene4518_i0_len1152	RNA 3'-terminal phosphate cyclase-like protein	gi|1229183726|ref|XP_022105535.1|	Acanthaster planci	1e-178	82.54	98	1152	-	-
Cs-gene813_i0_len2118	neutral and basic amino acid transport protein rBAT-like	gi|1229160329|ref|XP_022093064.1|	Acanthaster planci	1e-128	54.27	96	2118	+	+
Cs-gene24110_i0_len288	uncharacterized protein LOC110450508	gi|1207929032|ref|XP_021353734.1|	Mizuhopecten yessoensis	1e-09	59.72	75	288	-	-
Cs-gene30406_i0_len252	PREDICTED: migration and invasion enhancer 1-like	gi|1126179562|ref|XP_019622189.1|	Branchiostoma belcheri	1e-21	70.73	98	252	-	+
Cs-gene20662_i0_len318	hypothetical protein CAPTEDRAFT_205090	gi|443709012|gb|ELU03873.1|	Capitella teleta	8e-14	67.07	76	318	-	-
Cs-gene20662_i0_len318	putative RNA-directed DNA polymerase from transposon X-element	gi|999969966|gb|KXJ09140.1|	Exaiptasia pallida	9e-12	64.94	73	318	-	-
Cs-gene14958_i0_len408	PREDICTED: LOW QUALITY PROTEIN: uncharacterized protein K02A2.6-like	gi|929121487|ref|XP_013978328.1|	Salmo salar	2e-41	72.09	95	408	-	-
Cs-gene14958_i0_len408	polyprotein	gi|124055243|gb|ABM90393.1|	Mizuhopecten yessoensis	4e-31	65.19	99	408	-	-
Cs-gene8760_i0_len735	peptidyl-tRNA hydrolase ICT1, mitochondrial-like	gi|1229145244|ref|XP_022084933.1|	Acanthaster planci	1e-58	75.00	70	735	+	+
Cs-gene34639_i0_len234	PREDICTED: uncharacterized protein LOC100640935	gi|761915211|ref|XP_011406655.1|	Amphimedon queenslandica	3e-14	73.58	68	234	-	-
Cs-gene34639_i0_len234	PREDICTED: putative nuclease HARBI1	gi|328710597|ref|XP_003244309.1|	Acyrthosiphon pisum	6e-13	70.31	81	234	-	-
Cs-gene5884_i0_len1002	PREDICTED: uncharacterized protein LOC105436430	gi|780024410|ref|XP_011665740.1|	Strongylocentrotus purpuratus	3e-83	64.60	96	1002	-	+
Cs-gene7709_i0_len831	PREDICTED: peroxisomal fatty acid beta-oxidation multifunctional protein AIM1	gi|390362099|ref|XP_003730074.1|	Strongylocentrotus purpuratus	2e-34	61.46	74	831	-	-
Cs-gene17252_i0_len363	glucoside xylosyltransferase 2-like	gi|1229147911|ref|XP_022086385.1|	Acanthaster planci	6e-51	82.35	98	363	-	-
Cs-gene15600_i0_len393	NTF2-related export protein 2-like	gi|1229188493|ref|XP_022108077.1|	Acanthaster planci	1e-52	80.00	98	393	+	+
Cs-gene10070_i0_len630	uncharacterized protein C2orf73 homolog	gi|1229147411|ref|XP_022086113.1|	Acanthaster planci	8e-34	53.27	94	630	+	-
Cs-gene12438_i0_len495	protein O-linked-mannose beta-1,4-N-acetylglucosaminyltransferase 2-like isoform X2	gi|1229140161|ref|XP_022082194.1|	Acanthaster planci	2e-27	62.26	93	495	-	-
Cs-gene32243_i0_len243	PREDICTED: uncharacterized protein LOC590790, partial	gi|780027139|ref|XP_011666165.1|	Strongylocentrotus purpuratus	1e-06	61.02	68	243	-	-
Cs-gene2545_i0_len1479	uncharacterized protein LOC110973609	gi|1229136467|ref|XP_022080223.1|	Acanthaster planci	9e-80	69.20	49	1479	+	-
Cs-gene386_i1_len2160	PREDICTED: zinc finger protein 271-like	gi|641658963|ref|XP_008180907.1|	Acyrthosiphon pisum	1e-169	67.13	69	2160	+	+
Cs-gene11531_i0_len543	uncharacterized protein LOC110067018	gi|1176117547|ref|XP_020629946.1|	Orbicella faveolata	1e-44	63.87	95	543	-	+
Cs-gene11531_i0_len543	gag-pol fusion protein	gi|595474760|gb|EXX66552.1|	Rhizophagus irregularis DAOM 197198w	1e-43	61.78	95	543	-	+
Cs-gene14007_i2_len342	PREDICTED: RNA-directed DNA polymerase from mobile element jockey-like	gi|390348600|ref|XP_003727036.1|	Strongylocentrotus purpuratus	2e-18	63.44	82	342	-	-
Cs-gene9838_i0_len648	MULTISPECIES: hyalin	gi|501213962|ref|WP_012256980.1|	Chloroflexus	1e-27	56.15	87	648	+	+
Cs-gene7095_i0_len890	PREDICTED: uncharacterized protein LOC106731654	gi|946633471|ref|XP_014426613.1|	Pelodiscus sinensis	8e-21	53.23	58	890	-	+
Cs-gene7095_i0_len890	PREDICTED: LOW QUALITY PROTEIN: M-phase phosphoprotein 9	gi|946617885|ref|XP_014424336.1|	Pelodiscus sinensis	7e-15	54.60	57	890	-	+
Cs-gene12391_i0_len495	PREDICTED: uncharacterized protein LOC102807843	gi|585678904|ref|XP_006819416.1|	Saccoglossus kowalevskii	2e-11	64.13	56	495	+	-
Cs-gene12391_i0_len495	PREDICTED: proton-coupled folate transporter-like	gi|585678910|ref|XP_006819417.1|	Saccoglossus kowalevskii	5e-11	59.72	87	495	+	-
Cs-gene11264_i0_len558	CUB domain protein, partial	gi|1149653975|gb|OON17645.1|	Opisthorchis viverrini	3e-08	49.11	57	558	-	+
Cs-gene9772_i0_len653	PREDICTED: uncharacterized protein LOC109462922	gi|1126166561|ref|XP_019615109.1|	Branchiostoma belcheri	2e-21	58.62	77	653	-	+
Cs-gene9772_i0_len653	PREDICTED: craniofacial development protein 2-like	gi|957849189|ref|XP_014675122.1|	Priapulus caudatus	6e-19	57.89	73	653	-	+
Cs-gene33289_i0_len240	hypothetical protein AC249_AIPGENE9508	gi|999969301|gb|KXJ08475.1|	Exaiptasia pallida	3e-08	59.42	78	240	-	-
Cs-gene33289_i0_len240	putative RNA-directed DNA polymerase from transposon BS	gi|999966273|gb|KXJ05449.1|	Exaiptasia pallida	3e-07	58.97	86	240	-	-
Cs-gene17703_i0_len357	PREDICTED: uncharacterized protein LOC106633234	gi|930738063|ref|XP_014189769.1|	Haplochromis burtoni	7e-33	79.63	90	357	-	-
Cs-gene14287_i0_len429	PREDICTED: uncharacterized protein LOC105438389	gi|780016035|ref|XP_011664432.1|	Strongylocentrotus purpuratus	6e-20	66.99	71	429	-	+
Cs-gene14287_i0_len429	Halomucin	gi|999972972|gb|KXJ12146.1|	Exaiptasia pallida	6e-19	66.35	71	429	-	+
Cs-gene3609_i0_len1278	glycine amidinotransferase, mitochondrial-like	gi|1229172938|ref|XP_022099820.1|	Acanthaster planci	0.0	76.00	97	1278	+	-
Cs-gene1554_i0_len1734	PREDICTED: kinesin light chain isoform X12	gi|780098765|ref|XP_011674958.1|	Strongylocentrotus purpuratus	0.0	89.51	97	1734	+	-
Cs-gene15397_i0_len399	hypothetical protein HELRODRAFT_180275	gi|675884672|ref|XP_009027838.1|	Helobdella robusta	6e-12	60.00	71	399	-	+
Cs-gene15397_i0_len399	putative RNA-directed DNA polymerase from transposon X-element	gi|999985820|gb|KXJ24961.1|	Exaiptasia pallida	2e-07	47.54	91	399	-	+
Cs-gene11965_i0_len516	PREDICTED: uncharacterized protein LOC107336917 isoform X2	gi|1005440297|ref|XP_015757484.1|	Acropora digitifera	5e-07	44.89	94	516	-	-
Cs-gene12454_i0_len493	PREDICTED: uncharacterized protein LOC105318033	gi|762150480|ref|XP_011413197.1|	Crassostrea gigas	2e-14	75.00	34	493	-	+
Cs-gene12454_i0_len493	Transposon Ty3-I Gag-Pol polyprotein	gi|999969750|gb|KXJ08924.1|	Exaiptasia pallida	4e-11	42.77	94	493	-	+
Cs-gene15142_i0_len405	PREDICTED: uncharacterized protein LOC109462922	gi|1126166561|ref|XP_019615109.1|	Branchiostoma belcheri	7e-20	67.68	73	405	-	-
Cs-gene10983_i0_len573	hypothetical protein OA88_15095, partial	gi|742445710|gb|KIC01241.1|	Flavobacterium sp. JRM	1e-21	56.49	73	573	+	-
Cs-gene10983_i0_len573	gag-pol polyprotein, partial	gi|861618734|gb|KMQ86881.1|	Lasius niger	8e-15	51.26	90	573	+	-
Cs-gene8989_i0_len717	PREDICTED: ketosamine-3-kinase-like	gi|1007725385|ref|XP_015803901.1|	Nothobranchius furzeri	5e-103	77.45	97	717	-	-
Cs-gene269_i0_len2868	MICAL-like protein 1 isoform X2	gi|1229137041|ref|XP_022080534.1|	Acanthaster planci	6e-85	57.97	34	2868	+	+
Cs-gene2715_i3_len705	PREDICTED: uncharacterized protein LOC109463602	gi|1126168229|ref|XP_019616014.1|	Branchiostoma belcheri	7e-48	61.46	86	705	-	+
Cs-gene11195_i0_len561	PREDICTED: uncharacterized protein LOC100892542	gi|390344380|ref|XP_003726109.1|	Strongylocentrotus purpuratus	2e-61	79.21	94	561	-	-
Cs-gene11960_i0_len516	PREDICTED: peroxidasin homolog	gi|1126209368|ref|XP_019638393.1|	Branchiostoma belcheri	1e-25	59.86	81	516	-	+
Cs-gene3100_i0_len1368	PREDICTED: calcium-activated potassium channel subunit alpha-1	gi|780026605|ref|XP_011666091.1|	Strongylocentrotus purpuratus	4e-166	75.53	86	1368	-	+
Cs-gene13948_i0_len438	deoxyribonuclease YabD	gi|1205813795|gb|OWF35906.1|	Mizuhopecten yessoensis	2e-26	68.63	70	438	-	+
Cs-gene6960_i0_len900	PREDICTED: zinc finger and BTB domain-containing protein 1-like	gi|556992110|ref|XP_006000501.1|	Latimeria chalumnae	6e-12	61.86	32	900	+	-
Cs-gene15086_i0_len405	PREDICTED: uncharacterized protein LOC109620352	gi|1139826087|ref|XP_019928124.1|	Crassostrea gigas	1e-07	48.65	79	405	+	+
Cs-gene7270_i0_len875	PREDICTED: uncharacterized protein LOC102805810	gi|585687138|ref|XP_006820442.1|	Saccoglossus kowalevskii	9e-42	54.74	79	875	-	+
Cs-gene22827_i0_len297	putative RNA-directed DNA polymerase from transposon BS	gi|999971622|gb|KXJ10796.1|	Exaiptasia pallida	6e-09	58.43	85	297	-	-
Cs-gene8642_i0_len746	PREDICTED: uncharacterized protein LOC107091067	gi|974084653|ref|XP_015240280.1|	Cyprinodon variegatus	5e-95	76.47	94	746	-	+
Cs-gene3208_i1_len270	hypothetical protein TRIADDRAFT_19360	gi|195998345|ref|XP_002109041.1|	Trichoplax adhaerens	4e-31	89.71	76	270	-	-
Cs-gene3208_i1_len270	putative 2-oxoglutarate dehydrogenase E1 component DHKTD1, mitochondrial	gi|1174748144|gb|OQV16425.1|	Hypsibius dujardini	5e-30	83.82	76	270	-	-
Cs-gene1220_i2_len806	PREDICTED: uncharacterized protein LOC108431875	gi|1049243574|ref|XP_017560818.1|	Pygocentrus nattereri	4e-12	54.92	44	806	-	+
Cs-gene1220_i2_len806	PREDICTED: RNA-directed DNA polymerase from mobile element jockey-like, partial	gi|928078852|ref|XP_013889486.1|	Austrofundulus limnaeus	7e-09	50.00	43	806	-	+
Cs-gene2167_i0_len1563	PREDICTED: chymotrypsin-like elastase family member 2A	gi|973211074|ref|XP_015192395.1|	Lepisosteus oculatus	4e-44	53.33	45	1563	-	+
Cs-gene8342_i0_len773	PREDICTED: lysoplasmalogenase-like protein TMEM86A	gi|72168682|ref|XP_782851.1|	Strongylocentrotus purpuratus	1e-64	62.50	94	773	+	+
Cs-gene41142_i0_len213	PREDICTED: uncharacterized protein LOC106811642	gi|957841013|ref|XP_014670830.1|	Priapulus caudatus	3e-14	73.44	89	213	-	-
Cs-gene3313_i0_len1329	ABC transporter G family member 20-like isoform X2	gi|1229173318|ref|XP_022100024.1|	Acanthaster planci	4e-147	67.29	95	1329	-	-
Cs-gene1852_i0_len1641	PREDICTED: oxysterols receptor LXR-beta isoform X1	gi|780106575|ref|XP_011675935.1|	Strongylocentrotus purpuratus	0.0	71.65	90	1641	+	+
Cs-gene1489_i0_len1767	PREDICTED: receptor-type tyrosine-protein phosphatase kappa	gi|780035460|ref|XP_011667317.1|	Strongylocentrotus purpuratus	4e-38	55.63	46	1767	-	-
Cs-gene6583_i0_len936	PREDICTED: neuralized-like protein 2	gi|390336293|ref|XP_781287.3|	Strongylocentrotus purpuratus	1e-96	67.31	97	936	-	-
Cs-gene3842_i0_len1245	sodium/hydrogen exchanger 3-like isoform X2	gi|1229179761|ref|XP_022103406.1|	Acanthaster planci	2e-48	62.13	56	1245	-	-
Cs-gene7374_i0_len864	PREDICTED: uncharacterized protein LOC102803869, partial	gi|585664348|ref|XP_006811999.1|	Saccoglossus kowalevskii	7e-58	62.50	99	864	-	+
Cs-gene8528_i0_len756	PREDICTED: DNA polymerase delta catalytic subunit-like	gi|1126196962|ref|XP_019631652.1|	Branchiostoma belcheri	7e-126	83.27	99	756	-	-
Cs-gene40_i0_len4733	pol-like protein	gi|125901787|gb|ABN58714.1|	Biomphalaria glabrata	0.0	61.90	77	4733	+	+
Cs-gene21198_i0_len312	telomere-associated protein RIF1-like isoform X2	gi|1229156103|ref|XP_022090786.1|	Acanthaster planci	5e-06	51.49	93	312	-	-
Cs-gene1654_i0_len1698	uncharacterized protein LOC110989726	gi|1229192120|ref|XP_022109998.1|	Acanthaster planci	0.0	80.66	97	1698	+	+
Cs-gene1705_i2_len633	DNA polymerase kappa-like	gi|1229130209|ref|XP_022095439.1|	Acanthaster planci	1e-08	60.24	37	633	-	-
Cs-gene14887_i0_len411	profilin	gi|1183475361|gb|ORY99218.1|	Syncephalastrum racemosum	4e-32	61.11	90	411	+	+
Cs-gene513_i9_len541	PREDICTED: uncharacterized protein LOC105850954	gi|828195499|ref|XP_012566977.1|	Hydra vulgaris	2e-51	77.48	84	541	+	+
Cs-gene513_i9_len541	RNA-directed DNA polymerase, partial	gi|23598423|gb|AAN35189.1|	Euprymna scolopes	2e-53	71.52	84	541	+	+
Cs-gene8474_i0_len762	PREDICTED: uncharacterized protein LOC107066308	gi|972189323|ref|XP_015176308.1|	Polistes dominula	2e-20	44.44	81	762	-	+
Cs-gene8474_i0_len762	PREDICTED: Krueppel-like factor 11-like	gi|572310794|ref|XP_006621142.1|	Apis dorsata	1e-20	48.47	66	762	-	+
Cs-gene13041_i0_len471	hypothetical protein XENTR_v90016007mg	gi|1043418490|gb|OCA31121.1|	Xenopus tropicalis	3e-06	64.41	38	471	-	-
Cs-gene368_i0_len2637	PREDICTED: histone-lysine N-methyltransferase NSD2 isoform X1	gi|390360513|ref|XP_785219.3|	Strongylocentrotus purpuratus	1e-98	60.99	55	2637	+	+
Cs-gene5762_i0_len1014	ubiquitin-associated protein 2-like isoform X3	gi|1229194055|ref|XP_022111018.1|	Acanthaster planci	3e-09	56.45	33	1014	-	-
Cs-gene8376_i0_len771	Uncharacterized protein APZ42_000562, partial	gi|1022754474|gb|KZS02411.1|	Daphnia magna	3e-08	63.01	28	771	-	+
Cs-gene8376_i0_len771	PREDICTED: neuron navigator 3-like	gi|961931510|ref|XP_014864055.1|	Poecilia mexicana	7e-07	65.75	28	771	-	+
Cs-gene3012_i0_len1386	PREDICTED: calponin homology domain-containing protein DDB_G0272472	gi|780181835|ref|XP_011662101.1|	Strongylocentrotus purpuratus	1e-29	48.78	86	1386	-	-
Cs-gene7521_i0_len852	ankyrin repeat domain-containing protein 49-like	gi|1229167456|ref|XP_022096882.1|	Acanthaster planci	1e-67	67.39	78	852	-	-
Cs-gene19146_i0_len336	PREDICTED: ficolin-2-like	gi|1036879155|ref|XP_017152311.1|	Drosophila miranda	4e-07	54.22	68	336	+	+
Cs-gene7072_i0_len891	PREDICTED: exocyst complex component 7	gi|780151478|ref|XP_011681820.1|	Strongylocentrotus purpuratus	5e-119	76.87	99	891	-	-
Cs-gene2678_i0_len1449	PREDICTED: MAP kinase-interacting serine/threonine-protein kinase 1 isoform X1	gi|72010555|ref|XP_779905.1|	Strongylocentrotus purpuratus	0.0	78.01	94	1449	+	+
Cs-gene8470_i0_len762	PREDICTED: epimerase family protein SDR39U1	gi|390331350|ref|XP_797624.2|	Strongylocentrotus purpuratus	2e-78	70.61	89	762	-	-
Cs-gene6480_i0_len948	PREDICTED: LOW QUALITY PROTEIN: uncharacterized protein LOC101944371	gi|641787942|ref|XP_008175966.1|	Chrysemys picta bellii	3e-31	53.74	70	948	-	+
Cs-gene6480_i0_len948	Stonustoxin subunit alpha	gi|465958095|gb|EMP27723.1|	Chelonia mydas	1e-30	52.42	75	948	-	+
Cs-gene39151_i0_len219	ATP-dependent RNA helicase A-like isoform X1	gi|1229163784|ref|XP_022094914.1|	Acanthaster planci	1e-16	83.67	67	219	-	-
Cs-gene6817_i0_len912	RecName: Full=Extracellular matrix protein 3; AltName: Full=FREM2 homolog; Flags: Precursor	gi|73620904|sp|Q9GV77.1|FREM2_LYTVA	no data	2e-145	87.79	99	912	-	+
Cs-gene7884_i0_len816	PREDICTED: zinc finger protein 474-like isoform X1	gi|1126176381|ref|XP_019620453.1|	Branchiostoma belcheri	1e-83	72.73	88	816	-	-
Cs-gene14402_i0_len426	PREDICTED: uncharacterized protein LOC107341063	gi|1005421449|ref|XP_015761971.1|	Acropora digitifera	3e-21	60.69	98	426	-	+
Cs-gene14402_i0_len426	putative RNA-directed DNA polymerase from transposon X-element	gi|999969966|gb|KXJ09140.1|	Exaiptasia pallida	4e-17	61.11	99	426	-	+
Cs-gene5315_i0_len1059	cleavage and polyadenylation specificity factor subunit 2-like	gi|1229141954|ref|XP_022083164.1|	Acanthaster planci	0.0	91.78	99	1059	+	-
Cs-gene14040_i0_len435	uncharacterized protein LOC110062710, partial	gi|1176108772|ref|XP_020625320.1|	Orbicella faveolata	4e-28	61.07	90	435	-	-
Cs-gene14040_i0_len435	putative RNA-directed DNA polymerase from transposon BS	gi|999973719|gb|KXJ12893.1|	Exaiptasia pallida	3e-23	57.14	97	435	-	-
Cs-gene9229_i0_len696	PREDICTED: uncharacterized protein LOC100892608	gi|780032066|ref|XP_011666825.1|	Strongylocentrotus purpuratus	3e-08	53.66	52	696	-	+
Cs-gene7729_i0_len828	PREDICTED: cytochrome P450 2J5, partial	gi|390365325|ref|XP_794251.3|	Strongylocentrotus purpuratus	1e-38	56.77	82	828	-	+
Cs-gene14662_i1_len354	PREDICTED: RNA-directed DNA polymerase from mobile element jockey-like	gi|1078802149|ref|XP_018493989.1|	Galendromus occidentalis	9e-18	73.61	59	354	-	-
Cs-gene5030_i0_len1092	PREDICTED: uncharacterized protein LOC100893633	gi|390353654|ref|XP_003728158.1|	Strongylocentrotus purpuratus	1e-17	42.76	79	1092	+	-
Cs-gene804_i0_len2124	PREDICTED: RNA polymerase II subunit A C-terminal domain phosphatase-like	gi|585680927|ref|XP_006819784.1|	Saccoglossus kowalevskii	5e-116	73.77	57	2124	+	+
Cs-gene20959_i0_len315	uncharacterized protein K02A2.6-like	gi|1207938908|ref|XP_021359037.1|	Mizuhopecten yessoensis	2e-18	75.00	83	315	-	-
Cs-gene40400_i0_len216	rhodopsin kinase	gi|4519169|dbj|BAA75507.1|	Enteroctopus dofleini	9e-08	90.62	44	216	-	-
Cs-gene14069_i0_len435	uncharacterized protein LOC110459148	gi|1207953655|ref|XP_021366929.1|	Mizuhopecten yessoensis	2e-09	53.54	83	435	-	+
Cs-gene2872_i4_len556	Notchless protein	gi|808859619|gb|KKF11725.1|	Larimichthys crocea	1e-27	61.90	76	556	-	-
Cs-gene487_i4_len1449	PREDICTED: uncharacterized protein LOC106708630	gi|943944657|ref|XP_014355653.1|	Papilio machaon	1e-94	57.40	89	1449	-	+
Cs-gene487_i4_len1449	PREDICTED: RNA-directed DNA polymerase from mobile element jockey-like, partial	gi|910329599|ref|XP_013168065.1|	Papilio xuthus	9e-92	58.12	85	1449	-	+
Cs-gene15092_i0_len405	PREDICTED: LOW QUALITY PROTEIN: solute carrier organic anion transporter family member 4A1	gi|780141674|ref|XP_003726677.2|	Strongylocentrotus purpuratus	5e-35	76.70	76	405	-	-
Cs-gene5830_i0_len1005	uncharacterized protein LOC110985605	gi|1229177949|ref|XP_022102427.1|	Acanthaster planci	9e-96	67.64	99	1005	-	-
Cs-gene13174_i0_len465	multifunctional methyltransferase subunit TRM112-like protein	gi|1229132427|ref|XP_022107235.1|	Acanthaster planci	1e-69	90.08	85	465	-	-
Cs-gene9922_i0_len642	uncharacterized protein LOC110981871	gi|1229164974|ref|XP_022095550.1|	Acanthaster planci	2e-78	71.83	99	642	-	-
Cs-gene35002_i0_len234	IgA FC receptor, partial	gi|449278002|gb|EMC85995.1|	Columba livia	7e-13	64.38	94	234	+	-
Cs-gene10631_i0_len594	PREDICTED: calcium channel flower homolog isoform X1	gi|780073584|ref|XP_011671877.1|	Strongylocentrotus purpuratus	6e-31	70.29	70	594	-	-
Cs-gene7255_i0_len876	PREDICTED: protein unc-13 homolog C-like	gi|585708378|ref|XP_006824156.1|	Saccoglossus kowalevskii	1e-34	54.44	88	876	-	+
Cs-gene3623_i0_len1275	60S ribosomal protein L4-like	gi|1229144769|ref|XP_022084676.1|	Acanthaster planci	3e-169	82.39	83	1275	+	+
Cs-gene11194_i0_len561	PREDICTED: riboflavin kinase	gi|1042359475|ref|XP_017323656.1|	Ictalurus punctatus	2e-69	80.41	79	561	-	+
Cs-gene1522_i1_len1074	signal recognition particle subunit SRP72-like	gi|1229162919|ref|XP_022094450.1|	Acanthaster planci	6e-102	74.58	81	1074	+	+
Cs-gene5172_i0_len1074	ribonuclease P protein subunit p38-like isoform X1	gi|1207933905|ref|XP_021356340.1|	Mizuhopecten yessoensis	4e-12	50.48	56	1074	+	+
Cs-gene352_i0_len2669	uncharacterized protein LOC111109348	gi|1242839812|ref|XP_022301137.1|	Crassostrea virginica	2e-135	66.28	77	2669	-	+
Cs-gene352_i0_len2669	Retrovirus-related Pol polyprotein from transposon 17.6	gi|999967495|gb|KXJ06669.1|	Exaiptasia pallida	3e-169	59.71	80	2669	-	+
Cs-gene11672_i0_len534	PREDICTED: uncharacterized protein LOC105440849	gi|780055531|ref|XP_011669720.1|	Strongylocentrotus purpuratus	1e-27	61.64	91	534	+	+
Cs-gene5215_i0_len1068	hypothetical protein BRAFLDRAFT_75840	gi|260812333|ref|XP_002600875.1|	Branchiostoma floridae	1e-25	52.69	71	1068	+	-
Cs-gene5215_i0_len1068	PREDICTED: protein PML-like	gi|1126226287|ref|XP_019647571.1|	Branchiostoma belcheri	2e-25	52.36	76	1068	+	-
Cs-gene5897_i0_len1001	exosome complex component MTR3-like	gi|1229142406|ref|XP_022083413.1|	Acanthaster planci	8e-89	67.63	82	1001	+	+
Cs-gene6242_i0_len966	U11/U12 small nuclear ribonucleoprotein 48 kDa protein-like isoform X3	gi|1229142277|ref|XP_022083343.1|	Acanthaster planci	7e-24	64.71	42	966	-	-
Cs-gene22685_i0_len300	predicted protein	gi|156383304|ref|XP_001632774.1|	Nematostella vectensis	3e-25	77.94	68	300	-	-
Cs-gene22685_i0_len300	translocator protein	gi|498955874|ref|XP_004523901.1|	Ceratitis capitata	1e-23	77.46	71	300	-	-
Cs-gene2084_i0_len1581	cytochrome P450 2J6-like	gi|1229156311|ref|XP_022090899.1|	Acanthaster planci	5e-90	58.29	78	1581	-	-
Cs-gene848_i0_len2088	PREDICTED: putative ribosomal RNA methyltransferase NOP2-like	gi|585685031|ref|XP_006820067.1|	Saccoglossus kowalevskii	0.0	80.58	69	2088	+	-
Cs-gene131_i0_len3441	titin-like	gi|1229131606|ref|XP_022102938.1|	Acanthaster planci	0.0	68.80	98	3441	+	+
Cs-gene24717_i0_len282	hydrocephalus-inducing protein homolog, partial	gi|1229193050|ref|XP_022110484.1|	Acanthaster planci	1e-13	93.02	46	282	-	-
Cs-gene4692_i0_len1131	PREDICTED: uncharacterized protein LOC106807880 isoform X2	gi|957831738|ref|XP_014665859.1|	Priapulus caudatus	1e-12	46.21	70	1131	+	-
Cs-gene12840_i0_len477	uncharacterized protein LOC110977995	gi|1229151452|ref|XP_022088287.1|	Acanthaster planci	2e-26	64.44	85	477	-	-
Cs-gene12840_i0_len477	PREDICTED: glutamic acid-rich protein-like	gi|1005460335|ref|XP_015767246.1|	Acropora digitifera	3e-26	67.36	91	477	-	-
Cs-gene8773_i0_len733	A-kinase anchor protein 14-like	gi|1229170689|ref|XP_022098615.1|	Acanthaster planci	4e-72	82.80	75	733	+	+
Cs-gene4369_i0_len1170	PREDICTED: glycoprotein 3-alpha-L-fucosyltransferase A-like	gi|780132387|ref|XP_011679465.1|	Strongylocentrotus purpuratus	7e-57	61.11	62	1170	+	+
Cs-gene8427_i0_len765	CTD nuclear envelope phosphatase 1A-like	gi|1229155401|ref|XP_022090397.1|	Acanthaster planci	2e-125	86.25	94	765	+	-
Cs-gene3891_i0_len1237	NADH dehydrogenase [ubiquinone] 1 alpha subcomplex subunit 9, mitochondrial-like	gi|1229151602|ref|XP_022088368.1|	Acanthaster planci	4e-138	78.68	92	1237	+	+
Cs-gene3877_i0_len1239	D(2) dopamine receptor-like	gi|1229153063|ref|XP_022089154.1|	Acanthaster planci	5e-37	47.58	76	1239	+	+
Cs-gene9282_i0_len690	receptor expression-enhancing protein 5-like isoform X2	gi|1229188767|ref|XP_022108216.1|	Acanthaster planci	3e-85	82.91	87	690	+	-
Cs-gene7389_i0_len864	mesoderm-specific transcript protein-like isoform X2	gi|1229171970|ref|XP_022099302.1|	Acanthaster planci	1e-110	74.82	95	864	-	-
Cs-gene1169_i0_len1905	PREDICTED: ADAM isoform X1	gi|780183822|ref|XP_011662404.1|	Strongylocentrotus purpuratus	0.0	67.58	97	1905	+	-
Cs-gene2709_i0_len1443	zinc finger protein	gi|514685228|ref|XP_004990193.1|	Salpingoeca rosetta	2e-28	69.16	23	1443	-	-
Cs-gene19653_i0_len330	PREDICTED: RNA-directed DNA polymerase from mobile element jockey-like	gi|1005432287|ref|XP_015753740.1|	Acropora digitifera	2e-09	63.33	71	330	-	-
Cs-gene15959_i0_len387	RB1-inducible coiled-coil protein 1-like	gi|1229144037|ref|XP_022084289.1|	Acanthaster planci	5e-34	75.89	79	387	-	-
Cs-gene5875_i0_len1002	PREDICTED: dnaJ homolog subfamily B member 13-like	gi|585721587|ref|XP_006813296.1|	Saccoglossus kowalevskii	0.0	90.79	91	1002	+	-
Cs-gene9101_i0_len706	PREDICTED: uncharacterized protein LOC105441448	gi|780064963|ref|XP_011670862.1|	Strongylocentrotus purpuratus	5e-60	78.08	91	706	-	-
Cs-gene9101_i0_len706	putative RNA-directed DNA polymerase from transposon X-element	gi|999968113|gb|KXJ07287.1|	Exaiptasia pallida	3e-45	66.47	92	706	-	-
Cs-gene28247_i0_len261	uncharacterized protein LOC110238509	gi|1191044589|ref|XP_020899842.1|	Exaiptasia pallida	3e-15	76.56	74	261	-	-
Cs-gene28247_i0_len261	Tyrosine-protein kinase Tec	gi|999975484|gb|KXJ14658.1|	Exaiptasia pallida	7e-15	76.56	74	261	-	-
Cs-gene12804_i0_len480	uncharacterized protein LOC110244161	gi|1191026305|ref|XP_020906008.1|	Exaiptasia pallida	1e-11	64.79	57	480	-	+
Cs-gene10266_i0_len618	PREDICTED: NADPH oxidase 5-like, partial	gi|780080477|ref|XP_011672718.1|	Strongylocentrotus purpuratus	7e-83	78.16	99	618	-	-
Cs-gene15351_i0_len399	PREDICTED: uncharacterized protein LOC106153310	gi|919091294|ref|XP_013382645.1|	Lingula anatina	6e-32	67.91	99	399	-	-
Cs-gene15351_i0_len399	PREDICTED: histone-lysine N-methyltransferase, H3 lysine-79 specific-like, partial	gi|1126198316|ref|XP_019632372.1|	Branchiostoma belcheri	2e-26	73.56	65	399	-	-
Cs-gene7970_i1_len426	PREDICTED: uncharacterized protein LOC105440753 isoform X3	gi|780054141|ref|XP_011669551.1|	Strongylocentrotus purpuratus	2e-51	75.71	99	426	-	+
Cs-gene7970_i1_len426	putative integrase core domain protein	gi|339234118|ref|XP_003382176.1|	Trichinella spiralis	5e-42	67.61	99	426	-	+
Cs-gene3264_i0_len1341	PREDICTED: thrombospondin-1	gi|390360243|ref|XP_783107.3|	Strongylocentrotus purpuratus	8e-159	78.25	99	1341	-	-
Cs-gene19382_i0_len333	retrovirus-related Pol polyprotein from transposon 412	gi|358336750|dbj|GAA55185.1|	Clonorchis sinensis	2e-16	77.19	77	333	-	-
Cs-gene27368_i0_len267	neurofibromin-like isoform X2	gi|1229177291|ref|XP_022102080.1|	Acanthaster planci	1e-07	86.49	42	267	-	+
Cs-gene10224_i0_len621	dynactin subunit 3-like	gi|1229184363|ref|XP_022105871.1|	Acanthaster planci	8e-51	72.58	88	621	+	+
Cs-gene35327_i0_len231	craniofacial development protein 2-like	gi|1176089479|ref|XP_020615115.1|	Orbicella faveolata	4e-14	67.47	97	231	-	-
Cs-gene2832_i0_len1419	PREDICTED: NADPH oxidase 5	gi|390352928|ref|XP_786737.3|	Strongylocentrotus purpuratus	2e-139	77.87	76	1419	-	-
Cs-gene23565_i0_len291	PREDICTED: protein DENND6A isoform X3	gi|947348959|ref|XP_014439916.1|	Tupaia chinensis	1e-10	96.67	31	291	-	-
Cs-gene10776_i1_len321	Uncharacterized protein APZ42_021776	gi|1022768421|gb|KZS13155.1|	Daphnia magna	8e-09	61.90	76	321	-	+
Cs-gene1421_i0_len1794	serine/threonine-protein kinase LATS2-like isoform X1	gi|1229190179|ref|XP_022108970.1|	Acanthaster planci	4e-168	66.49	84	1794	+	+
Cs-gene2813_i0_len1422	protein CIP2A homolog isoform X2	gi|1229162066|ref|XP_022093983.1|	Acanthaster planci	8e-49	51.92	91	1422	+	-
Cs-gene15523_i0_len396	PREDICTED: RNA-directed DNA polymerase from mobile element jockey-like	gi|780003694|ref|XP_011683696.1|	Strongylocentrotus purpuratus	4e-10	52.83	70	396	-	+
Cs-gene11801_i0_len525	uncharacterized protein LOC110253905, partial	gi|1191075275|ref|XP_020916516.1|	Exaiptasia pallida	4e-45	66.08	98	525	-	-
Cs-gene11801_i0_len525	RNA-directed DNA polymerase from mobile element jockey	gi|999966099|gb|KXJ05275.1|	Exaiptasia pallida	3e-46	69.59	85	525	-	-
Cs-gene38818_i0_len220	PREDICTED: uncharacterized protein LOC109462922	gi|1126166561|ref|XP_019615109.1|	Branchiostoma belcheri	1e-11	76.09	84	220	-	-
Cs-gene38818_i0_len220	Reverse transcriptase domain-containing protein	gi|685826348|emb|CEF61391.1|	Strongyloides ratti	3e-06	58.06	78	220	-	-
Cs-gene18436_i0_len345	glutaredoxin-like	gi|1176067577|ref|XP_020603881.1|	Orbicella faveolata	4e-42	80.58	90	345	-	+
Cs-gene24525_i0_len285	hypothetical protein AS28_14126, partial	gi|679145656|gb|KFW72470.1|	Pygoscelis adeliae	3e-10	60.87	72	285	-	-
Cs-gene24525_i0_len285	RNA-directed DNA polymerase from mobile element jockey, partial	gi|697416207|gb|KGL77232.1|	Tinamus guttatus	4e-10	62.12	68	285	-	-
Cs-gene7443_i0_len858	PREDICTED: methyltransferase-like protein 25 isoform X2	gi|961766089|ref|XP_014942002.1|	Acinonyx jubatus	5e-31	51.55	83	858	-	+
Cs-gene11109_i0_len567	PREDICTED: metalloproteinase inhibitor 1	gi|115683637|ref|XP_001198302.1|	Strongylocentrotus purpuratus	2e-21	50.26	99	567	-	-
Cs-gene4065_i0_len1212	PREDICTED: putative uncharacterized protein CXorf58	gi|390351891|ref|XP_797875.3|	Strongylocentrotus purpuratus	9e-136	69.17	95	1212	+	+
Cs-gene4237_i0_len1185	minor histocompatibility antigen H13-like	gi|1229159923|ref|XP_022092847.1|	Acanthaster planci	0.0	89.15	86	1185	-	-
Cs-gene14289_i0_len429	PREDICTED: epithelial chloride channel protein-like	gi|1033401316|ref|XP_016848480.1|	Anolis carolinensis	7e-09	46.36	71	429	-	+
Cs-gene4129_i0_len1203	uncharacterized protein LOC110980305	gi|1229159409|ref|XP_022092566.1|	Acanthaster planci	6e-42	51.18	80	1203	+	-
Cs-gene4129_i0_len1203	gliding motility-associated C-terminal domain-containing protein	gi|1110561311|emb|SHH16230.1|	Chryseolinea serpens	9e-41	50.48	78	1203	+	-
Cs-gene2156_i0_len1565	PREDICTED: WD repeat-containing protein 60 isoform X2	gi|780103682|ref|XP_785240.4|	Strongylocentrotus purpuratus	2e-39	72.22	27	1565	-	-
Cs-gene32112_i0_len243	hypothetical protein N340_07468, partial	gi|678130680|gb|KFU99866.1|	Tauraco erythrolophus	6e-08	55.68	95	243	-	-
Cs-gene15919_i0_len387	PREDICTED: uncharacterized protein LOC106818335	gi|957859189|ref|XP_014678536.1|	Priapulus caudatus	6e-14	64.18	52	387	-	-
Cs-gene10215_i1_len381	ubiquitin	gi|7799051|emb|CAB90826.1|	Cyanidium caldarium	1e-83	100.00	99	381	+	+
Cs-gene8729_i0_len738	PREDICTED: uncharacterized protein LOC579551 isoform X2	gi|780000855|ref|XP_011680311.1|	Strongylocentrotus purpuratus	9e-42	59.72	96	738	-	+
Cs-gene25165_i0_len279	PREDICTED: RNA-directed DNA polymerase from mobile element jockey-like	gi|1067070605|ref|XP_018018674.1|	Hyalella azteca	2e-07	79.55	46	279	-	-
Cs-gene2248_i0_len1545	PREDICTED: uncharacterized protein C6orf118	gi|390345733|ref|XP_003726397.1|	Strongylocentrotus purpuratus	6e-121	63.40	94	1545	+	-
Cs-gene7639_i0_len839	pol-like protein	gi|34392557|dbj|BAC82607.1|	Tetraodon nigroviridis	7e-45	65.15	71	839	+	+
Cs-gene309_i1_len1506	NLRP10	gi|1235720457|gb|ASU91534.1|	Apostichopus japonicus	3e-13	45.83	60	1506	-	-
Cs-gene21179_i0_len312	mitochondrial import inner membrane translocase subunit Tim13-like	gi|1229139625|ref|XP_022081907.1|	Acanthaster planci	2e-41	82.98	88	312	-	+
Cs-gene10783_i0_len585	putative RNA-directed DNA polymerase from transposon X-element-like protein, partial	gi|1004172830|gb|KXZ75715.1|	Tribolium castaneum	1e-13	54.92	63	585	-	-
Cs-gene21751_i0_len306	uncharacterized protein LOC111113940	gi|1242852881|ref|XP_022307941.1|	Crassostrea virginica	3e-14	87.23	46	306	-	-
Cs-gene21751_i0_len306	Retrovirus-related Pol polyprotein from transposon 17.6	gi|999969814|gb|KXJ08988.1|	Exaiptasia pallida	8e-14	85.11	46	306	-	-
Cs-gene15646_i0_len393	hypothetical protein	gi|1205184926|ref|WP_087871458.1|	Bathymodiolus platifrons methanotrophic gill symbiont	2e-18	71.76	64	393	-	+
Cs-gene15646_i0_len393	putative RNA-directed DNA polymerase from transposon BS	gi|999967731|gb|KXJ06905.1|	Exaiptasia pallida	6e-14	63.55	80	393	-	+
Cs-gene5223_i0_len1068	PREDICTED: myoneurin	gi|390350392|ref|XP_003727401.1|	Strongylocentrotus purpuratus	2e-11	92.68	12	1068	-	+
Cs-gene19054_i0_len336	PREDICTED: uncharacterized protein LOC104893812, partial	gi|731334482|ref|XP_010678248.1|	Beta vulgaris subsp. vulgaris	4e-07	62.86	63	336	-	-
Cs-gene19054_i0_len336	craniofacial development protein 2-like	gi|1226840499|ref|XP_021835330.1|	Spinacia oleracea	6e-07	61.43	63	336	-	-
Cs-gene11670_i0_len534	laminin subunit alpha-like isoform X2	gi|1229129099|ref|XP_022089419.1|	Acanthaster planci	6e-57	74.07	92	534	-	+
Cs-gene46512_i0_len201	PREDICTED: uncharacterized protein LOC106881645	gi|961135628|ref|XP_014787592.1|	Octopus bimaculoides	3e-12	59.26	97	201	-	-
Cs-gene46512_i0_len201	craniofacial development protein 2-like	gi|1191040289|ref|XP_020897515.1|	Exaiptasia pallida	3e-07	53.09	97	201	-	-
Cs-gene5977_i0_len993	PREDICTED: TRAF3-interacting protein 1-like	gi|780097120|ref|XP_011674772.1|	Strongylocentrotus purpuratus	1e-55	89.15	39	993	+	-
Cs-gene7505_i0_len852	PREDICTED: WW domain-binding protein 2-like	gi|291232742|ref|XP_002736320.1|	Saccoglossus kowalevskii	2e-46	78.12	45	852	+	+
Cs-gene15796_i0_len390	PREDICTED: 2-hydroxyacylsphingosine 1-beta-galactosyltransferase-like	gi|585681543|ref|XP_006819886.1|	Saccoglossus kowalevskii	8e-24	59.17	92	390	-	-
Cs-gene9541_i2_len258	uncharacterized protein LOC111126990	gi|1242776059|ref|XP_022327664.1|	Crassostrea virginica	9e-10	65.08	73	258	-	-
Cs-gene9541_i2_len258	piggyBac transposable element-derived protein 4-like	gi|1242767274|ref|XP_022323003.1|	Crassostrea virginica	7e-10	64.06	74	258	-	-
Cs-gene24372_i0_len285	PREDICTED: 28S ribosomal protein S21, mitochondrial	gi|72059036|ref|XP_785667.1|	Strongylocentrotus purpuratus	5e-42	90.70	91	285	-	-
Cs-gene10072_i0_len630	PREDICTED: zinc finger protein 888-like	gi|919027260|ref|XP_013397434.1|	Lingula anatina	8e-13	67.74	30	630	-	-
Cs-gene24806_i0_len282	PREDICTED: uncharacterized protein LOC106097537	gi|1110913806|ref|XP_019203980.1|	Oreochromis niloticus	7e-07	65.22	71	282	-	+
Cs-gene1473_i0_len1773	sodium-coupled neutral amino acid transporter 9 homolog isoform X2	gi|1229173689|ref|XP_022100230.1|	Acanthaster planci	0.0	76.66	88	1773	+	-
Cs-gene2976_i0_len1392	PAXIP1-associated glutamate-rich protein 1-like	gi|1229146506|ref|XP_022085622.1|	Acanthaster planci	2e-23	59.20	35	1392	+	+
Cs-gene41429_i0_len213	probable ATP-dependent RNA helicase YTHDC2	gi|1229174839|ref|XP_022100852.1|	Acanthaster planci	2e-24	93.33	85	213	-	+
Cs-gene4961_i0_len1098	protein phosphatase 1 regulatory subunit 12A-like isoform X8	gi|1229131786|ref|XP_022103877.1|	Acanthaster planci	5e-20	67.18	49	1098	+	+
Cs-gene31738_i0_len246	uncharacterized protein LOC110446222, partial	gi|1207916309|ref|XP_021346938.1|	Mizuhopecten yessoensis	1e-17	80.88	83	246	-	-
Cs-gene31738_i0_len246	PREDICTED: retrovirus-related Pol polyprotein from transposon 412	gi|780052824|ref|XP_783005.4|	Strongylocentrotus purpuratus	1e-16	78.79	80	246	-	-
Cs-gene21620_i0_len309	putative RNA-directed DNA polymerase from transposon X-element	gi|808884814|gb|KKF31706.1|	Larimichthys crocea	4e-15	66.04	98	309	-	+
Cs-gene9887_i0_len644	Transposon TX1 uncharacterized 149 kDa protein	gi|999969531|gb|KXJ08705.1|	Exaiptasia pallida	2e-09	43.46	88	644	-	-
Cs-gene9887_i0_len644	Putative ribonuclease H protein At1g65750 family	gi|1012342276|gb|KYP53471.1|	Cajanus cajan	2e-06	43.72	82	644	-	-
Cs-gene1388_i0_len1809	PREDICTED: probable E3 ubiquitin-protein ligase HERC4	gi|780182859|ref|XP_011662257.1|	Strongylocentrotus purpuratus	0.0	67.54	99	1809	+	+
Cs-gene5105_i0_len1083	PREDICTED: uncharacterized protein LOC107834776	gi|1025492069|ref|XP_016522133.1|	Poecilia formosa	1e-23	44.30	85	1083	-	+
Cs-gene5105_i0_len1083	reverse transcriptase	gi|39652285|dbj|BAD04856.1|	Takifugu rubripes	5e-17	41.80	85	1083	-	+
Cs-gene2229_i0_len1548	PREDICTED: lysosome membrane protein 2 isoform X2	gi|780072297|ref|XP_011671740.1|	Strongylocentrotus purpuratus	3e-124	65.76	85	1548	-	-
Cs-gene1392_i0_len1806	hypothetical protein	gi|1224378525|ref|WP_092403542.1|	bacterium 2013Ark19i	3e-83	58.19	86	1806	+	-
Cs-gene1392_i0_len1806	PREDICTED: RNA-directed DNA polymerase from mobile element jockey-like	gi|1005420826|ref|XP_015758992.1|	Acropora digitifera	1e-80	58.52	72	1806	+	-
Cs-gene8010_i0_len804	transient receptor potential cation channel subfamily M member 3-like isoform X1	gi|1229148908|ref|XP_022086910.1|	Acanthaster planci	2e-71	73.73	88	804	-	-
Cs-gene17824_i0_len354	PREDICTED: kappa-type opioid receptor-like	gi|780132905|ref|XP_011679547.1|	Strongylocentrotus purpuratus	5e-07	54.55	75	354	-	+
Cs-gene5397_i0_len1050	WD repeat domain phosphoinositide-interacting protein 2-like	gi|1229136819|ref|XP_022080413.1|	Acanthaster planci	3e-127	71.21	84	1050	-	-
Cs-gene1503_i0_len1761	angiomotin-like isoform X2	gi|1229161570|ref|XP_022093714.1|	Acanthaster planci	9e-96	60.11	89	1761	+	-
Cs-gene3982_i1_len735	uncharacterized protein LOC110981484	gi|1229130084|ref|XP_022094782.1|	Acanthaster planci	2e-09	56.76	45	735	-	-
Cs-gene390_i0_len2592	uncharacterized protein LOC110990439	gi|1229133212|ref|XP_022111139.1|	Acanthaster planci	6e-129	56.33	72	2592	+	+
Cs-gene3867_i1_len1107	PREDICTED: uncharacterized protein LOC104943198	gi|736174530|ref|XP_010766838.1|	Notothenia coriiceps	4e-38	56.47	63	1107	-	-
Cs-gene3867_i1_len1107	PREDICTED: RNA-directed DNA polymerase from mobile element jockey-like	gi|928039815|ref|XP_013868639.1|	Austrofundulus limnaeus	5e-37	55.34	68	1107	-	-
Cs-gene9228_i0_len696	Retrovirus-related Pol polyprotein from transposon 412, partial	gi|999966745|gb|KXJ05919.1|	Exaiptasia pallida	3e-83	71.62	99	696	-	+
Cs-gene10171_i0_len624	PREDICTED: methylmalonyl-CoA epimerase, mitochondrial-like	gi|291230008|ref|XP_002734959.1|	Saccoglossus kowalevskii	2e-73	81.94	75	624	+	+
Cs-gene11783_i0_len528	uncharacterized protein LOC110455211	gi|1207942289|ref|XP_021360867.1|	Mizuhopecten yessoensis	8e-33	60.92	98	528	-	+
Cs-gene20724_i0_len318	hypothetical protein N310_13420, partial	gi|677294515|gb|KFP76943.1|	Acanthisitta chloris	7e-18	60.00	87	318	-	-
Cs-gene9768_i0_len654	hypothetical protein LOTGIDRAFT_65409, partial	gi|676470572|ref|XP_009058893.1|	Lottia gigantea	6e-24	52.63	84	654	-	-
Cs-gene9768_i0_len654	PREDICTED: zinc finger CCHC domain-containing protein 10-like	gi|585703879|ref|XP_006823343.1|	Saccoglossus kowalevskii	6e-22	68.18	49	654	-	-
Cs-gene482_i0_len2447	Transposon Ty3-G Gag-Pol polyprotein	gi|999967786|gb|KXJ06960.1|	Exaiptasia pallida	3e-116	59.00	75	2447	-	+
Cs-gene8607_i0_len750	PREDICTED: PITH domain-containing protein 1	gi|72136076|ref|XP_781152.1|	Strongylocentrotus purpuratus	2e-94	83.16	76	750	+	+
Cs-gene25230_i0_len279	endoplasmic reticulum-Golgi intermediate compartment protein 3-like	gi|1229184237|ref|XP_022105808.1|	Acanthaster planci	6e-12	72.31	70	279	-	-
Cs-gene6345_i0_len960	PREDICTED: dopamine receptor 2-like	gi|780096550|ref|XP_011674709.1|	Strongylocentrotus purpuratus	8e-107	63.91	99	960	-	-
Cs-gene559_i0_len2346	rab-like protein 6	gi|1229146080|ref|XP_022085387.1|	Acanthaster planci	7e-133	68.60	65	2346	+	+
Cs-gene6074_i0_len984	PREDICTED: uncharacterized protein LOC102444675 isoform X3	gi|558158297|ref|XP_006122249.1|	Pelodiscus sinensis	2e-38	55.72	60	984	-	+
Cs-gene6074_i0_len984	reverse transcriptase/ribonuclease H/putative methyltransferase, partial	gi|17066696|gb|AAL35360.1|AF442732_3	Tetraodon nigroviridis	2e-28	52.53	65	984	-	+
Cs-gene11621_i0_len537	macrophage mannose receptor 1-like isoform X2	gi|1242741397|ref|XP_022336336.1|	Crassostrea virginica	5e-17	50.00	79	537	+	-
Cs-gene40787_i0_len216	PREDICTED: phosphatidylinositol N-acetylglucosaminyltransferase subunit Q-like	gi|584014510|ref|XP_006802032.1|	Neolamprologus brichardi	4e-12	64.79	78	216	-	+
Cs-gene30383_i0_len252	PREDICTED: uncharacterized protein LOC106713138	gi|943957065|ref|XP_014361333.1|	Papilio machaon	4e-09	62.30	73	252	-	+
Cs-gene30383_i0_len252	endonuclease and reverse transcriptase-like protein	gi|34099638|gb|AAQ57129.1|	Bombyx mori	1e-08	60.66	73	252	-	+
Cs-gene3287_i0_len1337	PREDICTED: centrosome and spindle pole-associated protein 1	gi|390359684|ref|XP_001201299.2|	Strongylocentrotus purpuratus	7e-08	56.74	31	1337	-	-
Cs-gene8674_i0_len744	caspase-8	gi|1070088502|gb|AOR82886.1|	Apostichopus japonicus	3e-10	60.61	40	744	+	+
Cs-gene2477_i1_len1411	PREDICTED: uncharacterized protein LOC106513546	gi|928019658|ref|XP_013857881.1|	Austrofundulus limnaeus	1e-44	63.78	55	1411	-	+
Cs-gene2477_i1_len1411	Tetratricopeptide repeat protein 28	gi|999968220|gb|KXJ07394.1|	Exaiptasia pallida	6e-22	62.61	44	1411	-	+
Cs-gene8258_i0_len781	hypothetical protein AC249_AIPGENE12866	gi|999969657|gb|KXJ08831.1|	Exaiptasia pallida	3e-72	78.95	96	781	+	-
Cs-gene35219_i0_len231	PREDICTED: uncharacterized protein LOC109465549	gi|1126172734|ref|XP_019618466.1|	Branchiostoma belcheri	6e-08	64.38	87	231	-	-
Cs-gene2484_i0_len1491	PREDICTED: calcium uptake protein 1, mitochondrial-like	gi|780073468|ref|XP_011671862.1|	Strongylocentrotus purpuratus	3e-179	77.01	89	1491	-	-
Cs-gene11445_i0_len546	ER membrane protein complex subunit 4-like	gi|1229189703|ref|XP_022108717.1|	Acanthaster planci	2e-72	83.12	85	546	+	+
Cs-gene5980_i0_len992	PREDICTED: uncharacterized protein LOC107338686	gi|1005444145|ref|XP_015759403.1|	Acropora digitifera	6e-55	60.00	83	992	-	-
Cs-gene1283_i6_len755	predicted protein	gi|156394344|ref|XP_001636786.1|	Nematostella vectensis	5e-12	61.54	36	755	+	-
Cs-gene1283_i6_len755	RNA-directed DNA polymerase from mobile element jockey	gi|999970945|gb|KXJ10119.1|	Exaiptasia pallida	1e-12	58.46	64	755	+	-
Cs-gene13751_i0_len444	PREDICTED: IgGFc-binding protein, partial	gi|780032713|ref|XP_011666927.1|	Strongylocentrotus purpuratus	6e-24	68.27	70	444	-	-
Cs-gene10871_i0_len579	PREDICTED: protein LZIC isoform X1	gi|533181887|ref|XP_005404079.1|	Chinchilla lanigera	1e-83	85.19	97	579	-	-
Cs-gene6223_i0_len969	uncharacterized protein LOC110986195	gi|1229180087|ref|XP_022103571.1|	Acanthaster planci	1e-13	46.12	72	969	-	+
Cs-gene330_i1_len2685	PREDICTED: uncharacterized protein LOC106814832	gi|957848348|ref|XP_014674676.1|	Priapulus caudatus	0.0	66.09	80	2685	-	+
Cs-gene20221_i0_len324	PREDICTED: uncharacterized protein LOC106815854	gi|957851125|ref|XP_014675865.1|	Priapulus caudatus	5e-08	64.71	79	324	-	-
Cs-gene7451_i0_len856	piggyBac transposable element-derived protein 4-like isoform X4	gi|1238865652|ref|XP_022248809.1|	Limulus polyphemus	1e-51	58.46	83	856	-	-
Cs-gene7004_i0_len897	PREDICTED: NHL repeat-containing protein 2-like	gi|1069371634|ref|XP_018080466.1|	Xenopus laevis	4e-110	71.95	99	897	-	+
Cs-gene5442_i0_len1044	PREDICTED: DNA repair protein XRCC3	gi|390355303|ref|XP_003728518.1|	Strongylocentrotus purpuratus	1e-116	71.43	96	1044	+	+
Cs-gene29564_i0_len255	putative RNA-directed DNA polymerase from transposon X-element	gi|999968113|gb|KXJ07287.1|	Exaiptasia pallida	8e-06	58.82	80	255	-	+
Cs-gene9086_i0_len708	PREDICTED: uncharacterized protein LOC105438066	gi|780010555|ref|XP_011663701.1|	Strongylocentrotus purpuratus	2e-12	56.34	78	708	-	-
Cs-gene9086_i0_len708	PREDICTED: exosome complex exonuclease RRP44	gi|780081813|ref|XP_011672894.1|	Strongylocentrotus purpuratus	2e-11	55.38	72	708	-	-
Cs-gene14994_i0_len408	hypothetical protein OCBIM_22039378mg	gi|918296317|gb|KOF72502.1|	Octopus bimaculoides	2e-10	63.64	49	408	-	-
Cs-gene14994_i0_len408	PREDICTED: RNA-directed DNA polymerase from mobile element jockey-like	gi|662218209|ref|XP_008483120.1|	Diaphorina citri	7e-08	68.49	54	408	-	-
Cs-gene6031_i0_len987	uncharacterized protein LOC110987973	gi|1229186204|ref|XP_022106858.1|	Acanthaster planci	3e-95	73.88	88	987	-	+
Cs-gene6031_i0_len987	Retrovirus-related Pol polyprotein from transposon 412	gi|999972876|gb|KXJ12050.1|	Exaiptasia pallida	1e-85	70.38	79	987	-	+
Cs-gene34851_i0_len234	protein FAM47E-like	gi|1229179134|ref|XP_022103072.1|	Acanthaster planci	2e-09	79.07	55	234	-	-
Cs-gene5450_i0_len1044	PREDICTED: uncharacterized protein K02A2.6-like	gi|1005487922|ref|XP_015780548.1|	Acropora digitifera	3e-89	68.04	88	1044	-	+
Cs-gene1355_i0_len1824	PREDICTED: uncharacterized protein LOC109472639	gi|1126190254|ref|XP_019628031.1|	Branchiostoma belcheri	4e-178	65.39	90	1824	+	+
Cs-gene1355_i0_len1824	PREDICTED: myc-induced nuclear antigen with a molecular mass of 53 kDa-like 1 isoform X1	gi|1087803918|ref|XP_018670717.1|	Ciona intestinalis	7e-139	61.84	82	1824	+	+
Cs-gene39912_i0_len216	hypothetical protein BRAFLDRAFT_221767	gi|260808405|ref|XP_002598998.1|	Branchiostoma floridae	2e-06	64.29	78	216	-	-
Cs-gene12879_i0_len477	PREDICTED: uncharacterized protein LOC109462922	gi|1126166561|ref|XP_019615109.1|	Branchiostoma belcheri	2e-19	58.82	81	477	+	-
Cs-gene10612_i0_len596	PREDICTED: uncharacterized protein LOC105436430	gi|780024410|ref|XP_011665740.1|	Strongylocentrotus purpuratus	2e-15	58.72	52	596	-	+
Cs-gene10612_i0_len596	PREDICTED: ubiquitin carboxyl-terminal hydrolase 12-like	gi|1002574413|ref|XP_015666246.1|	Protobothrops mucrosquamatus	5e-10	56.78	55	596	-	+
Cs-gene3940_i0_len1230	carnitine O-acetyltransferase-like isoform X2	gi|1229144090|ref|XP_022084319.1|	Acanthaster planci	5e-156	73.79	99	1230	+	-
Cs-gene8157_i0_len792	General transcription factor II-I repeat domain-containing protein 2A	gi|749725423|gb|KII71631.1|	Thelohanellus kitauei	5e-71	66.15	97	792	-	+
Cs-gene10930_i0_len576	hypothetical protein	gi|1224378525|ref|WP_092403542.1|	bacterium 2013Ark19i	4e-22	56.83	94	576	+	-
Cs-gene10930_i0_len576	PREDICTED: RNA-directed DNA polymerase from mobile element jockey-like	gi|1005432287|ref|XP_015753740.1|	Acropora digitifera	8e-23	56.90	90	576	+	-
Cs-gene267_i1_len864	RNA-binding protein 25 isoform X1	gi|1160126065|ref|XP_020388429.1|	Rhincodon typus	5e-45	62.27	73	864	-	-
Cs-gene3791_i0_len1251	PREDICTED: uncharacterized protein LOC102804645	gi|585704801|ref|XP_006823518.1|	Saccoglossus kowalevskii	3e-35	48.72	68	1251	-	+
Cs-gene10359_i0_len612	RecName: Full=Hyalin	gi|34922448|sp|O96530.1|HYAL_LYTVA	no data	2e-27	57.39	87	612	-	-
Cs-gene6886_i0_len906	ELL-associated factor 2-like isoform X2	gi|1229173115|ref|XP_022099917.1|	Acanthaster planci	7e-41	73.77	39	906	-	-
Cs-gene18828_i0_len339	PREDICTED: syntenin-1 isoform X2	gi|780060812|ref|XP_011670371.1|	Strongylocentrotus purpuratus	7e-49	85.32	96	339	-	+
Cs-gene3052_i0_len1377	PREDICTED: long-chain specific acyl-CoA dehydrogenase, mitochondrial isoform X2	gi|780111401|ref|XP_011676543.1|	Strongylocentrotus purpuratus	3e-167	76.79	84	1377	-	+
Cs-gene17512_i0_len360	hypothetical protein	gi|758368681|emb|CEP08889.1|	Parasitella parasitica	4e-24	73.08	87	360	-	-
Cs-gene17512_i0_len360	PREDICTED: neuron navigator 3-like	gi|961931510|ref|XP_014864055.1|	Poecilia mexicana	8e-22	67.62	88	360	-	-
Cs-gene1414_i1_len1779	motile sperm domain-containing protein 2-like isoform X1	gi|1229192384|ref|XP_022110137.1|	Acanthaster planci	4e-98	57.60	83	1779	+	-
Cs-gene2096_i0_len1578	PREDICTED: receptor-type tyrosine-protein phosphatase alpha-like	gi|1126177624|ref|XP_019621131.1|	Branchiostoma belcheri	1e-42	47.05	98	1578	+	+
Cs-gene12477_i0_len492	DNA-directed RNA polymerase III subunit RPC9 isoform X2	gi|1176313704|ref|XP_020659568.1|	Pogona vitticeps	5e-43	72.31	77	492	+	-
Cs-gene1429_i0_len1791	PREDICTED: protein Red-like	gi|585651174|ref|XP_006814703.1|	Saccoglossus kowalevskii	6e-170	68.03	94	1791	+	+
Cs-gene288_i4_len690	PREDICTED: RNA-directed DNA polymerase from mobile element jockey-like	gi|780044856|ref|XP_011668662.1|	Strongylocentrotus purpuratus	5e-14	51.52	57	690	-	+
Cs-gene20440_i0_len321	uncharacterized protein LOC110040481	gi|1176125115|ref|XP_020601370.1|	Orbicella faveolata	3e-09	73.21	51	321	-	-
Cs-gene38856_i0_len219	PREDICTED: selenoprotein W-like	gi|1049208799|ref|XP_017554672.1|	Pygocentrus nattereri	6e-21	72.60	99	219	-	-
Cs-gene15563_i0_len396	PREDICTED: RNA-directed DNA polymerase from mobile element jockey-like	gi|780020380|ref|XP_011665032.1|	Strongylocentrotus purpuratus	2e-12	63.53	64	396	-	+
Cs-gene284_i5_len805	putative RNA-directed DNA polymerase from transposon BS	gi|999983182|gb|KXJ22323.1|	Exaiptasia pallida	2e-53	66.83	75	805	-	+
Cs-gene9408_i0_len681	60S ribosomal protein L10a-like isoform X1	gi|1229184537|ref|XP_022105965.1|	Acanthaster planci	3e-105	93.02	95	681	+	+
Cs-gene2356_i0_len1518	syntaxin binding protein	gi|45024891|gb|AAS54999.1|	Lytechinus variegatus	0.0	82.32	96	1518	-	+
Cs-gene1539_i0_len1743	selenocysteine-specific elongation factor-like	gi|1229137923|ref|XP_022081004.1|	Acanthaster planci	0.0	79.70	99	1743	+	+
Cs-gene11421_i0_len547	EF-hand calcium-binding domain-containing protein 10-like	gi|1229175507|ref|XP_022101201.1|	Acanthaster planci	2e-61	81.62	75	547	+	-
Cs-gene9741_i0_len654	PREDICTED: uncharacterized protein LOC107383465	gi|1007742611|ref|XP_015811577.1|	Nothobranchius furzeri	8e-20	51.41	66	654	-	-
Cs-gene9741_i0_len654	PREDICTED: endogenous retrovirus group K member 25 Pol protein-like	gi|1101652165|ref|XP_018927171.1|	Cyprinus carpio	4e-20	57.50	69	654	-	-
Cs-gene27923_i0_len264	uncharacterized protein LOC110977976	gi|1229151366|ref|XP_022088240.1|	Acanthaster planci	1e-12	70.97	69	264	-	+
Cs-gene2942_i0_len1401	serine--tRNA ligase, mitochondrial-like	gi|1229155827|ref|XP_022090633.1|	Acanthaster planci	0.0	72.53	97	1401	+	+
Cs-gene950_i0_len2025	cilia- and flagella-associated protein 65-like isoform X3	gi|1229131398|ref|XP_022101813.1|	Acanthaster planci	0.0	65.74	90	2025	+	+
Cs-gene21064_i0_len314	hypothetical protein	gi|758368681|emb|CEP08889.1|	Parasitella parasitica	5e-13	63.16	91	314	-	+
Cs-gene21064_i0_len314	PREDICTED: gamma-tubulin complex component 6	gi|1072245624|ref|XP_018432223.1|	Nanorana parkeri	3e-10	59.77	83	314	-	+
Cs-gene18487_i0_len345	PREDICTED: uncharacterized protein K02A2.6-like	gi|390332422|ref|XP_003723495.1|	Strongylocentrotus purpuratus	4e-10	69.81	46	345	-	-
Cs-gene18487_i0_len345	PREDICTED: RNA-directed DNA polymerase from mobile element jockey-like	gi|1078802149|ref|XP_018493989.1|	Galendromus occidentalis	1e-10	84.62	34	345	-	-
Cs-gene17689_i0_len357	uncharacterized protein LOC110451837	gi|1207932739|ref|XP_021355721.1|	Mizuhopecten yessoensis	2e-20	58.97	97	357	-	+
Cs-gene17689_i0_len357	reverse transcriptase, partial	gi|732884440|gb|KHJ91552.1|	Oesophagostomum dentatum	1e-14	60.95	87	357	-	+
Cs-gene6094_i0_len981	PREDICTED: acetylcholine receptor subunit alpha-L1 isoform X2	gi|1035586205|ref|XP_016904099.1|	Apis cerana	2e-30	43.09	93	981	+	-
Cs-gene13653_i0_len447	PREDICTED: TOM1-like protein 2	gi|736159697|ref|XP_010783839.1|	Notothenia coriiceps	3e-06	60.00	37	447	-	-
Cs-gene9409_i0_len681	AP-2 complex subunit beta-1, putative	gi|241709928|ref|XP_002412040.1|	Ixodes scapularis	2e-88	76.89	99	681	-	-
Cs-gene37117_i0_len225	Beta Adaptin	gi|568249929|gb|ETN59702.1|	Anopheles darlingi	7e-15	81.13	71	225	-	-
Cs-gene14447_i0_len423	PREDICTED: uncharacterized protein LOC107345587	gi|1005459444|ref|XP_015766805.1|	Acropora digitifera	1e-32	71.31	86	423	-	+
Cs-gene14447_i0_len423	putative nuclease HARBI1	gi|999970895|gb|KXJ10069.1|	Exaiptasia pallida	2e-26	64.46	86	423	-	+
Cs-gene3033_i0_len1380	disheveled-associated activator of morphogenesis 1-A-like isoform X2	gi|1229168338|ref|XP_022097351.1|	Acanthaster planci	0.0	85.33	95	1380	+	-
Cs-gene8116_i4_len350	PREDICTED: uncharacterized protein LOC585101	gi|390363834|ref|XP_790033.2|	Strongylocentrotus purpuratus	1e-06	68.18	56	350	-	-
Cs-gene12747_i0_len480	PREDICTED: uncharacterized protein LOC106709329	gi|943946887|ref|XP_014356596.1|	Papilio machaon	5e-06	49.47	59	480	-	-
Cs-gene36825_i0_len228	uncharacterized protein LOC110053241	gi|1176089471|ref|XP_020615111.1|	Orbicella faveolata	4e-08	68.52	71	228	-	+
Cs-gene36825_i0_len228	Craniofacial development protein 2	gi|999968858|gb|KXJ08032.1|	Exaiptasia pallida	4e-07	65.57	80	228	-	+
Cs-gene4148_i0_len1200	nuclear receptor coactivator 4-like	gi|1229149810|ref|XP_022087400.1|	Acanthaster planci	2e-23	43.78	98	1200	-	-
Cs-gene18187_i0_len348	PREDICTED: fibrillin-2 isoform X1	gi|780132551|ref|XP_011679494.1|	Strongylocentrotus purpuratus	1e-23	64.41	100	348	-	+
Cs-gene7317_i0_len870	PREDICTED: phosducin-like protein	gi|115709808|ref|XP_799253.2|	Strongylocentrotus purpuratus	1e-89	67.68	98	870	-	-
Cs-gene16275_i0_len381	PREDICTED: uncharacterized protein LOC105438988	gi|780024402|ref|XP_011665738.1|	Strongylocentrotus purpuratus	4e-28	74.23	76	381	-	-
Cs-gene6196_i0_len972	uncharacterized protein LOC110985381	gi|1229177244|ref|XP_022102055.1|	Acanthaster planci	1e-57	61.09	75	972	-	-
Cs-gene2714_i0_len1441	uncharacterized protein LOC110987583 isoform X1	gi|1229132216|ref|XP_022106121.1|	Acanthaster planci	4e-09	43.03	47	1441	+	-
Cs-gene2714_i0_len1441	PREDICTED: netrin receptor UNC5C	gi|918577741|ref|XP_013372892.1|	Chinchilla lanigera	1e-07	60.67	18	1441	+	-
Cs-gene3955_i5_len345	PREDICTED: uncharacterized protein LOC109462922	gi|1126166561|ref|XP_019615109.1|	Branchiostoma belcheri	1e-08	52.46	95	345	-	+
Cs-gene17640_i0_len357	PREDICTED: UDP-glucuronosyltransferase 2C1-like	gi|1126163302|ref|XP_019640667.1|	Branchiostoma belcheri	3e-12	63.79	49	357	-	+
Cs-gene11163_i0_len564	PREDICTED: retrovirus-related Pol polyprotein from transposon 412	gi|780052824|ref|XP_783005.4|	Strongylocentrotus purpuratus	4e-19	76.62	41	564	-	-
Cs-gene15947_i0_len387	PREDICTED: low-density lipoprotein receptor-related protein 4	gi|780029662|ref|XP_011666499.1|	Strongylocentrotus purpuratus	7e-18	69.66	67	387	-	+
Cs-gene5270_i0_len1065	zinc finger protein 658B-like	gi|1188084243|ref|XP_020788097.1|	Boleophthalmus pectinirostris	1e-60	68.65	61	1065	+	-
Cs-gene15296_i0_len402	PREDICTED: dynein heavy chain 11, axonemal	gi|973139203|ref|XP_015213314.1|	Lepisosteus oculatus	5e-14	68.38	81	402	-	+
Cs-gene763_i0_len2148	LOW QUALITY PROTEIN: mucin-5AC	gi|1147283947|ref|XP_020023550.1|	Castor canadensis	8e-14	55.96	30	2148	-	+
Cs-gene4349_i0_len1173	PREDICTED: UBX domain-containing protein 4	gi|72041424|ref|XP_795314.1|	Strongylocentrotus purpuratus	3e-87	65.71	99	1173	-	-
Cs-gene19980_i0_len327	phosphoglucomutase	gi|669225677|emb|CDW53027.1|	Trichuris trichiura	9e-15	67.11	69	327	-	-
Cs-gene1731_i0_len1677	PREDICTED: fibrinogen C domain-containing protein 1-like	gi|919062133|ref|XP_013412718.1|	Lingula anatina	9e-44	56.60	65	1677	+	-
Cs-gene34516_i0_len234	histone-lysine N-methyltransferase, setb1, putative	gi|242002146|ref|XP_002435716.1|	Ixodes scapularis	6e-29	83.82	87	234	-	-
Cs-gene17729_i0_len357	PREDICTED: uncharacterized protein LOC106106938	gi|909574679|ref|XP_013143050.1|	Papilio polytes	8e-21	62.75	86	357	-	+
Cs-gene17729_i0_len357	PREDICTED: RNA-directed DNA polymerase from mobile element jockey-like, partial	gi|910329599|ref|XP_013168065.1|	Papilio xuthus	2e-20	62.75	86	357	-	+
Cs-gene7540_i0_len849	uncharacterized protein LOC106463612 isoform X2	gi|1238860673|ref|XP_022246856.1|	Limulus polyphemus	2e-14	47.55	92	849	-	-
Cs-gene7540_i0_len849	PREDICTED: tigger transposable element-derived protein 6-like isoform X3	gi|957856985|ref|XP_014677802.1|	Priapulus caudatus	7e-10	65.31	17	849	-	-
Cs-gene3129_i0_len1365	hypothetical protein	gi|1224378525|ref|WP_092403542.1|	bacterium 2013Ark19i	8e-109	61.59	99	1365	-	+
Cs-gene3129_i0_len1365	PREDICTED: RNA-directed DNA polymerase from mobile element jockey-like	gi|1005432287|ref|XP_015753740.1|	Acropora digitifera	8e-108	62.10	96	1365	-	+
Cs-gene22310_i0_len303	PREDICTED: uncharacterized protein LOC105439689	gi|780034995|ref|XP_011667260.1|	Strongylocentrotus purpuratus	4e-11	61.36	86	303	-	-
Cs-gene1517_i0_len1755	NLRP10	gi|1235720457|gb|ASU91534.1|	Apostichopus japonicus	1e-34	45.85	74	1755	-	-
Cs-gene12322_i1_len366	Uncharacterized protein APZ42_025283	gi|1022764940|gb|KZS10273.1|	Daphnia magna	1e-05	61.82	45	366	-	-
Cs-gene24711_i0_len283	PREDICTED: RNA-directed DNA polymerase from mobile element jockey-like	gi|1005494349|ref|XP_015749807.1|	Acropora digitifera	2e-11	58.70	95	283	-	-
Cs-gene9861_i0_len645	Transposon Ty3-G Gag-Pol polyprotein	gi|999967786|gb|KXJ06960.1|	Exaiptasia pallida	2e-10	46.39	95	645	-	-
Cs-gene3384_i0_len1317	PREDICTED: putative L-cysteine desulfhydrase 1	gi|390359865|ref|XP_003729578.1|	Strongylocentrotus purpuratus	8e-83	57.14	91	1317	+	+
Cs-gene15649_i0_len393	PREDICTED: protein inturned	gi|780112233|ref|XP_011676657.1|	Strongylocentrotus purpuratus	6e-32	73.15	82	393	-	-
Cs-gene7432_i0_len858	uncharacterized protein LOC110244161	gi|1191026305|ref|XP_020906008.1|	Exaiptasia pallida	1e-90	60.95	99	858	-	+
Cs-gene33403_i0_len240	uncharacterized protein LOC111105351	gi|1242828625|ref|XP_022295299.1|	Crassostrea virginica	3e-10	76.36	69	240	-	+
Cs-gene11060_i0_len570	PREDICTED: uncharacterized protein LOC106157857	gi|919008698|ref|XP_013389092.1|	Lingula anatina	8e-50	71.43	92	570	-	-
Cs-gene11060_i0_len570	PREDICTED: carbonyl reductase [NADPH] 1-like	gi|972175483|ref|XP_015187733.1|	Polistes dominula	2e-52	68.33	94	570	-	-
Cs-gene9186_i0_len699	PREDICTED: translocating chain-associated membrane protein 1	gi|779985390|ref|XP_011670961.1|	Strongylocentrotus purpuratus	1e-95	81.64	89	699	-	-
Cs-gene12750_i0_len480	PREDICTED: RNA-directed DNA polymerase from mobile element jockey-like	gi|524871156|ref|XP_005092354.1|	Aplysia californica	1e-20	72.62	53	480	-	+
Cs-gene11090_i0_len567	PREDICTED: uncharacterized protein LOC105436430	gi|780024410|ref|XP_011665740.1|	Strongylocentrotus purpuratus	8e-09	57.69	76	567	-	+
Cs-gene16833_i1_len290	uncharacterized protein LOC110043872	gi|1176070315|ref|XP_020605029.1|	Orbicella faveolata	1e-07	64.06	66	290	-	+
Cs-gene16833_i1_len290	Transposon Tf2-6 polyprotein	gi|999969845|gb|KXJ09019.1|	Exaiptasia pallida	2e-06	62.00	69	290	-	+
Cs-gene5855_i0_len1005	PREDICTED: uncharacterized protein K02A2.6-like	gi|780181923|ref|XP_011662120.1|	Strongylocentrotus purpuratus	6e-95	64.97	98	1005	-	-
Cs-gene5855_i0_len1005	Retrovirus-related Pol polyprotein from transposon 17.6	gi|999967781|gb|KXJ06955.1|	Exaiptasia pallida	1e-77	60.77	98	1005	-	-
Cs-gene6068_i0_len984	PREDICTED: stress-induced-phosphoprotein 1	gi|975114147|ref|XP_015272296.1|	Gekko japonicus	3e-136	79.75	99	984	-	-
Cs-gene5113_i0_len1083	NLRP3	gi|1235720455|gb|ASU91533.1|	Apostichopus japonicus	8e-41	53.65	86	1083	-	+
Cs-gene35566_i0_len231	RNA-directed DNA polymerase from mobile element jockey	gi|999981094|gb|KXJ20268.1|	Exaiptasia pallida	6e-09	64.62	83	231	-	-
Cs-gene15303_i1_len301	PREDICTED: RNA-directed DNA polymerase from mobile element jockey-like	gi|1005494349|ref|XP_015749807.1|	Acropora digitifera	1e-07	73.08	52	301	-	-
Cs-gene8794_i1_len549	60S ribosome subunit biogenesis protein NIP7 homolog	gi|1229173182|ref|XP_022099952.1|	Acanthaster planci	1e-101	89.60	95	549	+	+
Cs-gene1749_i0_len1674	Transposon TX1 uncharacterized 149 kDa protein, partial	gi|999967080|gb|KXJ06254.1|	Exaiptasia pallida	1e-109	56.04	94	1674	-	+
Cs-gene1749_i0_len1674	reverse transcriptase	gi|39652288|dbj|BAD04858.1|	Tetraodon nigroviridis	2e-85	52.25	98	1674	-	+
Cs-gene630_i6_len465	hypothetical protein RMATCC62417_17534	gi|727132876|emb|CEG83652.1|	Rhizopus microsporus	3e-21	57.45	91	465	-	+
Cs-gene630_i6_len465	Transposon Ty3-G Gag-Pol polyprotein	gi|999977284|gb|KXJ16458.1|	Exaiptasia pallida	9e-19	57.34	92	465	-	+
Cs-gene80_i2_len1281	cell adhesion molecule 3-like isoform X2	gi|1229190405|ref|XP_022109089.1|	Acanthaster planci	8e-07	42.38	66	1281	-	-
Cs-gene9676_i0_len660	hypothetical protein LOTGIDRAFT_163120	gi|676466026|ref|XP_009057434.1|	Lottia gigantea	9e-10	46.93	76	660	-	+
Cs-gene9676_i0_len660	Cc8L18.2-like protein	gi|1022732602|gb|KZR98705.1|	Daphnia magna	4e-08	45.16	96	660	-	+
Cs-gene4439_i0_len1161	PREDICTED: copine-9 isoform X1	gi|1110941342|ref|XP_019214124.1|	Oreochromis niloticus	2e-98	61.20	98	1161	-	-
Cs-gene9572_i1_len285	putative uncharacterized transposon-derived protein F52C9.6	gi|999967211|gb|KXJ06385.1|	Exaiptasia pallida	4e-18	79.37	63	285	-	+
Cs-gene9572_i1_len285	LINE-1 retrotransposable element ORF2 protein	gi|999978356|gb|KXJ17530.1|	Exaiptasia pallida	6e-12	73.44	64	285	-	+
Cs-gene3998_i0_len1221	uncharacterized protein LOC110989599 isoform X3	gi|1229191740|ref|XP_022109798.1|	Acanthaster planci	5e-57	64.81	53	1221	-	+
Cs-gene3998_i0_len1221	proline-rich protein 12-like isoform X4	gi|1229191742|ref|XP_022109799.1|	Acanthaster planci	4e-57	64.81	53	1221	-	+
Cs-gene8705_i0_len739	hypothetical protein	gi|758368681|emb|CEP08889.1|	Parasitella parasitica	3e-08	55.66	43	739	-	+
Cs-gene8705_i0_len739	PREDICTED: neuron navigator 3-like	gi|961931510|ref|XP_014864055.1|	Poecilia mexicana	2e-06	51.00	41	739	-	+
Cs-gene10784_i0_len585	PREDICTED: tubulin-specific chaperone D	gi|780174300|ref|XP_011661075.1|	Strongylocentrotus purpuratus	4e-28	79.84	66	585	-	-
Cs-gene8935_i0_len720	uncharacterized protein LOC111114245	gi|1242853397|ref|XP_022308237.1|	Crassostrea virginica	3e-23	53.16	73	720	-	+
Cs-gene8935_i0_len720	PREDICTED: AF4/FMR2 family member 4-like	gi|1069341354|ref|XP_018110113.1|	Xenopus laevis	4e-16	51.09	74	720	-	+
Cs-gene12709_i0_len483	double-stranded RNA-specific editase 1-like isoform X4	gi|1229172284|ref|XP_022099469.1|	Acanthaster planci	2e-48	67.09	98	483	-	-
Cs-gene214_i1_len303	PREDICTED: ATP-binding cassette sub-family F member 1	gi|780134333|ref|XP_011679766.1|	Strongylocentrotus purpuratus	6e-30	95.16	61	303	-	-
Cs-gene15135_i0_len405	uncharacterized protein LOC110978529	gi|1229153310|ref|XP_022089284.1|	Acanthaster planci	4e-14	55.14	71	405	-	+
Cs-gene15135_i0_len405	N-lysine methyltransferase SETD8	gi|808870612|gb|KKF20423.1|	Larimichthys crocea	1e-11	55.00	80	405	-	+
Cs-gene2339_i0_len1524	PREDICTED: integral membrane protein DGCR2/IDD isoform X1	gi|390346150|ref|XP_001199299.2|	Strongylocentrotus purpuratus	1e-63	50.81	92	1524	+	+
Cs-gene8480_i0_len761	hypothetical protein XENTR_v900165841mg, partial	gi|1043419285|gb|OCA31916.1|	Xenopus tropicalis	3e-14	47.93	82	761	+	+
Cs-gene8768_i0_len735	PREDICTED: alpha-1,2-mannosyltransferase ALG9-like	gi|919010524|ref|XP_013389706.1|	Lingula anatina	7e-76	78.39	81	735	-	-
Cs-gene12344_i0_len498	PREDICTED: uncharacterized protein LOC586717	gi|72037513|ref|XP_800406.1|	Strongylocentrotus purpuratus	4e-39	55.17	98	498	-	-
Cs-gene19198_i0_len336	RNA-directed DNA polymerase from mobile element jockey	gi|999980359|gb|KXJ19533.1|	Exaiptasia pallida	8e-17	61.00	88	336	-	-
Cs-gene3365_i0_len1320	BTB/POZ domain-containing protein 17-like	gi|1229159223|ref|XP_022092468.1|	Acanthaster planci	8e-33	53.29	64	1320	-	-
Cs-gene9272_i0_len693	PREDICTED: growth factor receptor-bound protein 2-like isoform X3	gi|1126163668|ref|XP_019642516.1|	Branchiostoma belcheri	3e-101	84.29	90	693	-	-
Cs-gene1731_i7_len1575	hypothetical protein BRAFLDRAFT_252175	gi|260797347|ref|XP_002593664.1|	Branchiostoma floridae	2e-43	62.07	64	1575	-	-
Cs-gene1731_i7_len1575	ficolin-1-like	gi|1229187298|ref|XP_022107434.1|	Acanthaster planci	5e-42	63.33	59	1575	-	-
Cs-gene31524_i0_len246	WD repeat-containing protein on Y chromosome-like isoform X2	gi|1229160219|ref|XP_022093005.1|	Acanthaster planci	6e-30	89.19	89	246	-	+
Cs-gene7_i0_len8318	PREDICTED: titin	gi|780140340|ref|XP_011680553.1|	Strongylocentrotus purpuratus	2e-99	53.07	55	8318	+	+
Cs-gene31440_i0_len246	hypothetical protein BRAFLDRAFT_168604	gi|260837345|ref|XP_002613665.1|	Branchiostoma floridae	2e-19	66.67	99	246	-	-
Cs-gene31440_i0_len246	Craniofacial development protein 2	gi|999972612|gb|KXJ11786.1|	Exaiptasia pallida	8e-18	70.27	90	246	-	-
Cs-gene1647_i0_len1701	TFIIH basal transcription factor complex helicase XPD subunit-like isoform X2	gi|1229156467|ref|XP_022090986.1|	Acanthaster planci	0.0	93.94	99	1701	-	-
Cs-gene17068_i0_len366	long-chain-acyl-CoA synthetase	gi|1057567530|ref|WP_068859895.1|	Perlucidibaca aquatica	3e-20	65.69	81	366	-	+
Cs-gene45271_i0_len204	hypothetical protein N334_12916, partial	gi|677474368|gb|KFQ63782.1|	Pelecanus crispus	7e-06	62.71	87	204	-	-
Cs-gene6413_i0_len954	serine/threonine-protein phosphatase PGAM5, mitochondrial-like isoform X1	gi|1229177040|ref|XP_022101966.1|	Acanthaster planci	1e-114	82.33	72	954	-	-
Cs-gene1658_i0_len1698	focal adhesion kinase 1-like isoform X2	gi|1229167846|ref|XP_022097086.1|	Acanthaster planci	0.0	76.77	99	1698	-	+
Cs-gene6482_i0_len947	putative CTD kinase subunit alpha-like	gi|999975703|gb|KXJ14877.1|	Exaiptasia pallida	6e-13	53.03	41	947	+	+
Cs-gene1921_i0_len1623	PREDICTED: gamma-tubulin complex component 4 isoform X1	gi|390331983|ref|XP_003723396.1|	Strongylocentrotus purpuratus	0.0	70.51	99	1623	-	-
Cs-gene2871_i1_len1151	hypothetical protein AC249_AIPGENE12330, partial	gi|999978031|gb|KXJ17205.1|	Exaiptasia pallida	9e-06	57.73	25	1151	-	+
Cs-gene1024_i1_len1014	PREDICTED: spermatogenesis-associated protein 20	gi|390355802|ref|XP_003728630.1|	Strongylocentrotus purpuratus	1e-160	83.18	94	1014	-	-
Cs-gene36351_i0_len228	hypothetical protein AC249_AIPGENE5016	gi|999975535|gb|KXJ14709.1|	Exaiptasia pallida	4e-06	61.90	83	228	-	-
Cs-gene36351_i0_len228	PREDICTED: RNA-directed DNA polymerase from mobile element jockey-like, partial	gi|780064403|ref|XP_011670815.1|	Strongylocentrotus purpuratus	5e-06	61.82	72	228	-	-
Cs-gene14962_i0_len408	PREDICTED: uncharacterized protein LOC107345928	gi|1005460159|ref|XP_015767156.1|	Acropora digitifera	5e-06	52.63	93	408	-	+
Cs-gene7848_i0_len819	PREDICTED: zinc finger protein 708-like	gi|780165031|ref|XP_011683645.1|	Strongylocentrotus purpuratus	3e-64	72.77	69	819	-	-
Cs-gene1663_i0_len1697	uncharacterized protein LOC110986831	gi|1229182279|ref|XP_022104751.1|	Acanthaster planci	0.0	71.19	99	1697	-	+
Cs-gene159_i0_len3225	LOW QUALITY PROTEIN: helicase with zinc finger domain 2-like	gi|1229134612|ref|XP_022079225.1|	Acanthaster planci	0.0	54.16	98	3225	+	-
Cs-gene3943_i0_len1230	PREDICTED: uncharacterized protein LOC109477553 isoform X2	gi|1126202099|ref|XP_019634433.1|	Branchiostoma belcheri	5e-84	51.15	99	1230	+	-
Cs-gene16066_i0_len384	predicted protein	gi|156405761|ref|XP_001640900.1|	Nematostella vectensis	2e-35	82.11	74	384	-	-
Cs-gene16066_i0_len384	cysteine-rich DPF motif domain-containing protein 1-like	gi|1176067522|ref|XP_020603868.1|	Orbicella faveolata	1e-30	71.74	72	384	-	-
Cs-gene10919_i0_len578	PREDICTED: uncharacterized protein LOC105439689	gi|780034995|ref|XP_011667260.1|	Strongylocentrotus purpuratus	4e-06	62.00	26	578	-	-
Cs-gene2001_i0_len1599	PREDICTED: histone-lysine N-methyltransferase EHMT1	gi|780073893|ref|XP_011671912.1|	Strongylocentrotus purpuratus	0.0	80.17	91	1599	-	-
Cs-gene1191_i0_len1896	PREDICTED: rab11 family-interacting protein 4B isoform X1	gi|780124519|ref|XP_011678394.1|	Strongylocentrotus purpuratus	4e-139	66.50	94	1896	+	-
Cs-gene3393_i0_len1317	glutamyl-tRNA(Gln) amidotransferase subunit A, mitochondrial-like	gi|1242828335|ref|XP_022295149.1|	Crassostrea virginica	3e-175	77.15	93	1317	+	+
Cs-gene2746_i0_len1437	putative DNA polymerase	gi|999985433|gb|KXJ24574.1|	Exaiptasia pallida	3e-150	67.08	98	1437	+	+
Cs-gene20058_i0_len324	endonuclease-reverse transcriptase HmRTE-e01	gi|560118373|emb|CDJ96999.1|	Haemonchus contortus	8e-12	49.04	96	324	+	+
Cs-gene9259_i0_len693	Retrovirus-related Pol polyprotein from transposon 412, partial	gi|999965766|gb|KXJ04944.1|	Exaiptasia pallida	2e-12	45.41	94	693	-	+
Cs-gene5336_i0_len1056	ribonuclease P protein subunit p40-like isoform X1	gi|1229189699|ref|XP_022108715.1|	Acanthaster planci	4e-77	53.72	97	1056	-	-
Cs-gene2118_i0_len1572	band 3 anion transport protein-like isoform X6	gi|1229131531|ref|XP_022102532.1|	Acanthaster planci	2e-81	64.25	65	1572	+	+
Cs-gene12141_i0_len507	40S ribosomal protein S10-like	gi|1229141544|ref|XP_022082941.1|	Acanthaster planci	3e-61	81.94	84	507	+	+
Cs-gene9868_i0_len645	PREDICTED: uncharacterized protein C1orf109 homolog isoform X2	gi|390333355|ref|XP_001200471.2|	Strongylocentrotus purpuratus	2e-11	52.76	91	645	+	+
Cs-gene22103_i0_len303	PREDICTED: signal peptidase complex subunit 1 isoform X1	gi|72153363|ref|XP_788906.1|	Strongylocentrotus purpuratus	5e-31	86.05	85	303	-	-
Cs-gene9952_i0_len639	short transient receptor potential channel 3-like isoform X3	gi|1229180154|ref|XP_022103607.1|	Acanthaster planci	9e-57	66.32	91	639	-	+
Cs-gene1659_i0_len1698	mitochondrial ribonuclease P protein 3-like isoform X2	gi|1229138622|ref|XP_022081381.1|	Acanthaster planci	7e-129	58.97	86	1698	+	+
Cs-gene17097_i0_len366	PREDICTED: RNA-directed DNA polymerase from mobile element jockey-like	gi|780003694|ref|XP_011683696.1|	Strongylocentrotus purpuratus	5e-10	63.08	82	366	-	+
Cs-gene9713_i0_len657	PREDICTED: desumoylating isopeptidase 2	gi|390339177|ref|XP_794040.3|	Strongylocentrotus purpuratus	1e-87	81.72	84	657	+	+
Cs-gene27075_i1_len201	uncharacterized protein LOC110448095	gi|1207921721|ref|XP_021349824.1|	Mizuhopecten yessoensis	3e-08	65.52	85	201	-	-
Cs-gene20217_i0_len324	PREDICTED: uncharacterized protein K02A2.6-like	gi|1110873882|ref|XP_019210590.1|	Oreochromis niloticus	2e-07	62.16	69	324	-	+
Cs-gene21481_i0_len309	PREDICTED: uncharacterized protein LOC105330343	gi|1139805486|ref|XP_019923677.1|	Crassostrea gigas	1e-22	70.37	79	309	-	-
Cs-gene21481_i0_len309	polyprotein	gi|543330072|gb|ADN95987.2|	Chionodraco hamatus	1e-16	70.73	79	309	-	-
Cs-gene3728_i0_len1260	uncharacterized protein LOC110990852, partial	gi|1229195330|ref|XP_022111630.1|	Acanthaster planci	5e-65	70.75	50	1260	-	+
Cs-gene3728_i0_len1260	Retrovirus-related Pol polyprotein from transposon opus	gi|999969849|gb|KXJ09023.1|	Exaiptasia pallida	1e-63	56.08	86	1260	-	+
Cs-gene5454_i0_len1044	PREDICTED: tRNA wybutosine-synthesizing protein 2 homolog	gi|594048026|ref|XP_006048418.1|	Bubalus bubalis	5e-12	65.08	18	1044	+	-
Cs-gene15147_i0_len405	KRAB-A domain-containing protein 2	gi|999983052|gb|KXJ22197.1|	Exaiptasia pallida	1e-13	67.16	50	405	-	-
Cs-gene1229_i0_len1881	PREDICTED: uncharacterized protein LOC107334130	gi|1005433996|ref|XP_015754519.1|	Acropora digitifera	1e-108	59.80	79	1881	+	+
Cs-gene1229_i0_len1881	putative RNA-directed DNA polymerase from transposon X-element, partial	gi|999966481|gb|KXJ05655.1|	Exaiptasia pallida	4e-91	58.51	77	1881	+	+
Cs-gene151_i11_len1065	PREDICTED: craniofacial development protein 2-like	gi|585650625|ref|XP_006814613.1|	Saccoglossus kowalevskii	4e-60	81.46	50	1065	-	+
Cs-gene16434_i0_len378	PREDICTED: RNA-directed DNA polymerase from mobile element jockey-like	gi|390336935|ref|XP_001200033.2|	Strongylocentrotus purpuratus	4e-08	55.65	98	378	-	-
Cs-gene8341_i0_len773	hypothetical protein	gi|746051022|ref|WP_039120656.1|	Flavobacterium sp. JRM	1e-18	70.09	78	773	-	+
Cs-gene8341_i0_len773	Zgc:153522	gi|115528068|gb|AAI24691.1|	Danio rerio	7e-16	58.20	47	773	-	+
Cs-gene5813_i0_len1008	PREDICTED: pancreatic lipase-related protein 2 isoform X2	gi|390340044|ref|XP_797449.2|	Strongylocentrotus purpuratus	6e-62	54.60	96	1008	-	+
Cs-gene1297_i0_len1848	PREDICTED: protein TBRG4 isoform X2	gi|780057913|ref|XP_011670016.1|	Strongylocentrotus purpuratus	4e-74	51.59	95	1848	-	+
Cs-gene23917_i0_len288	PREDICTED: potassium voltage-gated channel subfamily H member 2-like	gi|1069800473|ref|XP_018324780.1|	Agrilus planipennis	1e-14	92.73	57	288	-	+
Cs-gene41444_i0_len213	PREDICTED: RNA-directed DNA polymerase from mobile element jockey-like	gi|1005481196|ref|XP_015777317.1|	Acropora digitifera	2e-10	59.42	86	213	-	-
Cs-gene2476_i1_len882	PREDICTED: uncharacterized protein LOC102206490	gi|923825831|ref|XP_013767485.1|	Pundamilia nyererei	5e-107	66.98	96	882	-	+
Cs-gene2476_i1_len882	Retrovirus-related Pol polyprotein from transposon 412	gi|999978815|gb|KXJ17989.1|	Exaiptasia pallida	1e-94	67.68	94	882	-	+
Cs-gene12914_i0_len474	PREDICTED: F-box/LRR-repeat protein 20	gi|115741868|ref|XP_793918.2|	Strongylocentrotus purpuratus	8e-84	89.17	99	474	-	-
Cs-gene227_i5_len1509	putative RNA-directed DNA polymerase from transposon BS	gi|999983182|gb|KXJ22323.1|	Exaiptasia pallida	2e-149	67.30	93	1509	+	+
Cs-gene20145_i0_len324	PREDICTED: uncharacterized protein LOC100888345	gi|780035445|ref|XP_011667315.1|	Strongylocentrotus purpuratus	2e-21	60.19	90	324	-	-
Cs-gene7953_i0_len810	N-sulphoglucosamine sulphohydrolase-like	gi|1229159247|ref|XP_022092481.1|	Acanthaster planci	1e-107	77.47	93	810	-	+
Cs-gene3756_i0_len1254	inositol hexakisphosphate and diphosphoinositol-pentakisphosphate kinase 2-like isoform X2	gi|1229149203|ref|XP_022087069.1|	Acanthaster planci	0.0	88.06	89	1254	-	-
Cs-gene25002_i0_len282	PREDICTED: uncharacterized protein LOC106011278	gi|871220870|ref|XP_012935831.1|	Aplysia californica	8e-06	62.07	62	282	-	-
Cs-gene11348_i0_len552	PREDICTED: ribosomal protein S6 kinase alpha-2	gi|780097095|ref|XP_011674769.1|	Strongylocentrotus purpuratus	3e-78	88.54	85	552	-	+
Cs-gene9226_i0_len696	PREDICTED: uncharacterized protein LOC107751508	gi|1025187489|ref|XP_016422736.1|	Sinocyclocheilus rhinocerous	8e-16	58.27	58	696	-	+
Cs-gene547_i0_len2358	PREDICTED: uncharacterized protein LOC105439906	gi|780038754|ref|XP_011667770.1|	Strongylocentrotus purpuratus	0.0	62.95	99	2358	-	+
Cs-gene547_i0_len2358	PREDICTED: retrovirus-related Pol polyprotein from transposon 412	gi|780052824|ref|XP_783005.4|	Strongylocentrotus purpuratus	0.0	70.76	75	2358	-	+
Cs-gene6695_i0_len924	PREDICTED: metalloproteinase inhibitor 1	gi|390341779|ref|XP_003725524.1|	Strongylocentrotus purpuratus	2e-19	42.97	79	924	-	-
Cs-gene9769_i0_len654	melanotransferrin 3	gi|916370084|gb|AKZ20816.1|	Holothuria glaberrima	4e-65	73.58	89	654	-	+
Cs-gene1412_i0_len1800	E3 ubiquitin-protein ligase MYCBP2-like	gi|1229157470|ref|XP_022091518.1|	Acanthaster planci	2e-129	65.71	72	1800	-	-
Cs-gene5805_i0_len1008	pol-like protein	gi|34392569|dbj|BAC82615.1|	Danio rerio	2e-18	51.45	82	1008	+	-
Cs-gene7992_i0_len807	uncharacterized protein LOC110979652 isoform X2	gi|1229157139|ref|XP_022091351.1|	Acanthaster planci	2e-46	62.80	73	807	-	-
Cs-gene7992_i0_len807	PREDICTED: gamma-aminobutyric acid type B receptor subunit 2-like	gi|1020511607|ref|XP_016094936.1|	Sinocyclocheilus grahami	2e-41	53.68	96	807	-	-
Cs-gene4744_i0_len1125	hypothetical protein AC249_AIPGENE18234	gi|999967410|gb|KXJ06584.1|	Exaiptasia pallida	1e-91	68.24	83	1125	-	+
Cs-gene4744_i0_len1125	Transposable element Tcb1 transposase	gi|999977254|gb|KXJ16428.1|	Exaiptasia pallida	4e-79	66.56	79	1125	-	+
Cs-gene8871_i0_len725	pol-like protein	gi|34392572|dbj|BAC82617.1|	Danio rerio	6e-17	62.50	43	725	-	+
Cs-gene3131_i0_len1365	PREDICTED: organic cation transporter protein-like isoform X2	gi|919060083|ref|XP_013411773.1|	Lingula anatina	2e-35	45.11	98	1365	-	-
Cs-gene3917_i0_len1233	FAST kinase domain-containing protein 5, mitochondrial-like	gi|1229192594|ref|XP_022110250.1|	Acanthaster planci	3e-77	56.71	94	1233	-	-
Cs-gene20251_i0_len322	PREDICTED: uncharacterized protein LOC105444057	gi|780108168|ref|XP_011676129.1|	Strongylocentrotus purpuratus	6e-08	82.35	51	322	-	+
Cs-gene24450_i0_len285	NLRP3	gi|1235720455|gb|ASU91533.1|	Apostichopus japonicus	3e-09	61.11	91	285	-	-
Cs-gene6983_i0_len897	coatomer subunit delta	gi|296434243|ref|NP_001171791.1|	Saccoglossus kowalevskii	4e-120	79.04	97	897	-	-
Cs-gene15650_i0_len393	hypothetical protein CAPTEDRAFT_79080, partial	gi|443708070|gb|ELU03363.1|	Capitella teleta	5e-28	64.55	84	393	-	+
Cs-gene15650_i0_len393	PREDICTED: RNA-directed DNA polymerase from mobile element jockey-like	gi|1110944580|ref|XP_019214949.1|	Oreochromis niloticus	6e-23	65.00	92	393	-	+
Cs-gene5529_i0_len1035	PREDICTED: CCAAT/enhancer-binding protein delta-like	gi|585693879|ref|XP_006821714.1|	Saccoglossus kowalevskii	8e-22	65.85	34	1035	-	+
[truncated: 20,898 more rows]
